# Supplementary material for: Views and opinions of the general public about the reimbursement of expensive medicines in the Netherlands
Source: PLoS One. 2025 Jan 8;20(1):e0317188. doi: 10.1371/journal.pone.0317188 (PMC11709290; doi:10.1371/journal.pone.0317188)
Supplement: S1 Raw data — (XLSX) [file pone.0317188.s004.xlsx]

## Sheet: S4 Raw data
A2a	A1	A2b	A3	B1	B1a1	B1a2	B1a3	B1a4	B1a5	B1a6	B1a_996	B1b	B1c1	B1c2	B1c3	B1c4	B1c5	B1c6	B1c_996	B1d	B2	B2a1	B2a2	B2a3	B2a4	B2a5	B2a_996	B2b	B2c1	B2c2	B2c3	B2c4	B2c5	B2c6	B2c7	B2c8	B2c_996	B2d	B3	B3a1	B3a2	B3a3	B3a4	B3a_996	B3b	B3c1	B3c2	B3c3	B3c4
2	1	4	4	2	#NULL!	#NULL!	#NULL!	#NULL!	#NULL!	#NULL!		#NULL!	1	0	0	0	0	0		1	1	0	0	1	0	0		3	#NULL!	#NULL!	#NULL!	#NULL!	#NULL!	#NULL!	#NULL!	#NULL!		#NULL!	2	#NULL!	#NULL!	#NULL!	#NULL!		#NULL!	1	0	0	0
2	1	4	1	1	1	0	0	1	1	0		1	#NULL!	#NULL!	#NULL!	#NULL!	#NULL!	#NULL!		#NULL!	1	1	1	1	1	0		1	#NULL!	#NULL!	#NULL!	#NULL!	#NULL!	#NULL!	#NULL!	#NULL!		#NULL!	2	#NULL!	#NULL!	#NULL!	#NULL!		#NULL!	1	0	0	0
2	2	2	1	1	0	0	0	1	1	0		5	#NULL!	#NULL!	#NULL!	#NULL!	#NULL!	#NULL!		#NULL!	1	1	1	1	1	0		3	#NULL!	#NULL!	#NULL!	#NULL!	#NULL!	#NULL!	#NULL!	#NULL!		#NULL!	2	#NULL!	#NULL!	#NULL!	#NULL!		#NULL!	1	0	0	1
2	2	4	3	2	#NULL!	#NULL!	#NULL!	#NULL!	#NULL!	#NULL!		#NULL!	0	1	0	1	0	0		2	1	0	1	1	1	1	Hierdoor kunnen mensen mogelijk ook langer behouden blijven voor werk	2	#NULL!	#NULL!	#NULL!	#NULL!	#NULL!	#NULL!	#NULL!	#NULL!		#NULL!	2	#NULL!	#NULL!	#NULL!	#NULL!		#NULL!	1	0	1	1
2	1	5	1	1	0	0	0	0	1	0		5	#NULL!	#NULL!	#NULL!	#NULL!	#NULL!	#NULL!		#NULL!	1	0	1	0	0	0		2	#NULL!	#NULL!	#NULL!	#NULL!	#NULL!	#NULL!	#NULL!	#NULL!		#NULL!	2	#NULL!	#NULL!	#NULL!	#NULL!		#NULL!	1	0	0	0
2	2	1	3	2	#NULL!	#NULL!	#NULL!	#NULL!	#NULL!	#NULL!		#NULL!	0	1	0	1	0	0		2	1	0	0	1	1	0		4	#NULL!	#NULL!	#NULL!	#NULL!	#NULL!	#NULL!	#NULL!	#NULL!		#NULL!	2	#NULL!	#NULL!	#NULL!	#NULL!		#NULL!	1	0	1	0
1	2	6	2	1	0	0	0	1	0	0		4	#NULL!	#NULL!	#NULL!	#NULL!	#NULL!	#NULL!		#NULL!	1	0	0	0	1	0		4	#NULL!	#NULL!	#NULL!	#NULL!	#NULL!	#NULL!	#NULL!	#NULL!		#NULL!	1	0	1	0	0		2	#NULL!	#NULL!	#NULL!	#NULL!
2	2	5	2	1	0	0	0	1	1	0		4	#NULL!	#NULL!	#NULL!	#NULL!	#NULL!	#NULL!		#NULL!	1	0	0	1	1	0		4	#NULL!	#NULL!	#NULL!	#NULL!	#NULL!	#NULL!	#NULL!	#NULL!		#NULL!	2	#NULL!	#NULL!	#NULL!	#NULL!		#NULL!	0	0	0	1
2	2	3	3	2	#NULL!	#NULL!	#NULL!	#NULL!	#NULL!	#NULL!		#NULL!	0	0	1	0	1	0		3	1	0	0	0	1	0		4	#NULL!	#NULL!	#NULL!	#NULL!	#NULL!	#NULL!	#NULL!	#NULL!		#NULL!	2	#NULL!	#NULL!	#NULL!	#NULL!		#NULL!	1	0	0	0
2	2	6	3	1	0	1	1	1	0	0		2	#NULL!	#NULL!	#NULL!	#NULL!	#NULL!	#NULL!		#NULL!	1	0	0	1	0	0		3	#NULL!	#NULL!	#NULL!	#NULL!	#NULL!	#NULL!	#NULL!	#NULL!		#NULL!	1	0	0	1	0		3	#NULL!	#NULL!	#NULL!	#NULL!
2	1	4	3	1	0	1	0	0	0	0		2	#NULL!	#NULL!	#NULL!	#NULL!	#NULL!	#NULL!		#NULL!	1	1	0	0	0	0		1	#NULL!	#NULL!	#NULL!	#NULL!	#NULL!	#NULL!	#NULL!	#NULL!		#NULL!	2	#NULL!	#NULL!	#NULL!	#NULL!		#NULL!	1	0	0	0
2	2	4	2	2	#NULL!	#NULL!	#NULL!	#NULL!	#NULL!	#NULL!		#NULL!	1	1	1	1	1	0		5	1	1	1	1	1	0		3	#NULL!	#NULL!	#NULL!	#NULL!	#NULL!	#NULL!	#NULL!	#NULL!		#NULL!	2	#NULL!	#NULL!	#NULL!	#NULL!		#NULL!	1	0	1	0
2	2	4	1	2	#NULL!	#NULL!	#NULL!	#NULL!	#NULL!	#NULL!		#NULL!	1	0	0	0	0	0		1	1	0	0	0	1	0		4	#NULL!	#NULL!	#NULL!	#NULL!	#NULL!	#NULL!	#NULL!	#NULL!		#NULL!	2	#NULL!	#NULL!	#NULL!	#NULL!		#NULL!	1	0	0	0
2	2	4	1	1	1	1	0	1	0	0		1	#NULL!	#NULL!	#NULL!	#NULL!	#NULL!	#NULL!		#NULL!	1	1	0	1	1	0		4	#NULL!	#NULL!	#NULL!	#NULL!	#NULL!	#NULL!	#NULL!	#NULL!		#NULL!	1	1	0	1	0		3	#NULL!	#NULL!	#NULL!	#NULL!
2	2	5	1	1	0	0	0	1	0	0		4	#NULL!	#NULL!	#NULL!	#NULL!	#NULL!	#NULL!		#NULL!	1	0	0	1	1	0		4	#NULL!	#NULL!	#NULL!	#NULL!	#NULL!	#NULL!	#NULL!	#NULL!		#NULL!	2	#NULL!	#NULL!	#NULL!	#NULL!		#NULL!	0	0	0	0
2	2	3	2	2	#NULL!	#NULL!	#NULL!	#NULL!	#NULL!	#NULL!		#NULL!	0	1	0	0	0	0		2	1	0	0	0	1	0		4	#NULL!	#NULL!	#NULL!	#NULL!	#NULL!	#NULL!	#NULL!	#NULL!		#NULL!	2	#NULL!	#NULL!	#NULL!	#NULL!		#NULL!	1	0	0	0
1	1	5	2	2	#NULL!	#NULL!	#NULL!	#NULL!	#NULL!	#NULL!		#NULL!	1	0	0	0	1	0		5	1	0	1	0	0	0		2	#NULL!	#NULL!	#NULL!	#NULL!	#NULL!	#NULL!	#NULL!	#NULL!		#NULL!	2	#NULL!	#NULL!	#NULL!	#NULL!		#NULL!	1	0	1	0
2	2	5	1	2	#NULL!	#NULL!	#NULL!	#NULL!	#NULL!	#NULL!		#NULL!	1	1	0	0	0	0		1	1	1	1	1	1	0		2	#NULL!	#NULL!	#NULL!	#NULL!	#NULL!	#NULL!	#NULL!	#NULL!		#NULL!	2	#NULL!	#NULL!	#NULL!	#NULL!		#NULL!	1	0	0	0
2	2	7	3	2	#NULL!	#NULL!	#NULL!	#NULL!	#NULL!	#NULL!		#NULL!	0	1	0	0	0	0		2	1	0	0	1	0	0		3	#NULL!	#NULL!	#NULL!	#NULL!	#NULL!	#NULL!	#NULL!	#NULL!		#NULL!	2	#NULL!	#NULL!	#NULL!	#NULL!		#NULL!	1	0	1	0
2	2	4	2	2	#NULL!	#NULL!	#NULL!	#NULL!	#NULL!	#NULL!		#NULL!	0	0	1	0	0	0		3	1	0	0	1	0	0		3	#NULL!	#NULL!	#NULL!	#NULL!	#NULL!	#NULL!	#NULL!	#NULL!		#NULL!	2	#NULL!	#NULL!	#NULL!	#NULL!		#NULL!	0	0	0	0
2	1	3	3	1	1	0	0	1	1	0		5	#NULL!	#NULL!	#NULL!	#NULL!	#NULL!	#NULL!		#NULL!	1	1	1	1	1	0		2	#NULL!	#NULL!	#NULL!	#NULL!	#NULL!	#NULL!	#NULL!	#NULL!		#NULL!	2	#NULL!	#NULL!	#NULL!	#NULL!		#NULL!	1	0	1	0
2	2	4	1	2	#NULL!	#NULL!	#NULL!	#NULL!	#NULL!	#NULL!		#NULL!	0	0	0	0	1	1	het leven wordt wel verlengd maar de kwaliteit van leven in die periode is alsnog heel laag	6	1	0	0	1	1	1	de ontwikkeling staat niet stil dus mogelijk wordt over niet te lange tijd een beter medicijn gevonden dan kan overgestapt worden, tot die tijd dit gebruiken	4	#NULL!	#NULL!	#NULL!	#NULL!	#NULL!	#NULL!	#NULL!	#NULL!		#NULL!	2	#NULL!	#NULL!	#NULL!	#NULL!		#NULL!	1	0	0	0
2	2	4	2	2	#NULL!	#NULL!	#NULL!	#NULL!	#NULL!	#NULL!		#NULL!	0	1	0	0	0	0		2	1	0	0	1	1	0		3	#NULL!	#NULL!	#NULL!	#NULL!	#NULL!	#NULL!	#NULL!	#NULL!		#NULL!	2	#NULL!	#NULL!	#NULL!	#NULL!		#NULL!	1	0	1	0
2	2	4	3	2	#NULL!	#NULL!	#NULL!	#NULL!	#NULL!	#NULL!		#NULL!	1	1	0	0	0	0		2	1	0	0	1	1	0		4	#NULL!	#NULL!	#NULL!	#NULL!	#NULL!	#NULL!	#NULL!	#NULL!		#NULL!	2	#NULL!	#NULL!	#NULL!	#NULL!		#NULL!	1	0	0	0
2	2	4	3	2	#NULL!	#NULL!	#NULL!	#NULL!	#NULL!	#NULL!		#NULL!	1	0	0	0	0	0		1	1	0	0	1	0	0		3	#NULL!	#NULL!	#NULL!	#NULL!	#NULL!	#NULL!	#NULL!	#NULL!		#NULL!	2	#NULL!	#NULL!	#NULL!	#NULL!		#NULL!	1	0	0	0
2	2	4	2	1	1	0	0	0	0	0		1	#NULL!	#NULL!	#NULL!	#NULL!	#NULL!	#NULL!		#NULL!	1	1	0	0	0	0		1	#NULL!	#NULL!	#NULL!	#NULL!	#NULL!	#NULL!	#NULL!	#NULL!		#NULL!	2	#NULL!	#NULL!	#NULL!	#NULL!		#NULL!	0	0	0	0
2	1	4	4	1	0	0	0	1	0	0		4	#NULL!	#NULL!	#NULL!	#NULL!	#NULL!	#NULL!		#NULL!	2	#NULL!	#NULL!	#NULL!	#NULL!	#NULL!		#NULL!	0	0	0	1	1	0	1	0		7	1	0	1	1	0		3	#NULL!	#NULL!	#NULL!	#NULL!
2	2	4	3	2	#NULL!	#NULL!	#NULL!	#NULL!	#NULL!	#NULL!		#NULL!	0	0	0	0	1	0		5	1	0	0	1	0	0		3	#NULL!	#NULL!	#NULL!	#NULL!	#NULL!	#NULL!	#NULL!	#NULL!		#NULL!	2	#NULL!	#NULL!	#NULL!	#NULL!		#NULL!	0	0	0	1
2	1	5	3	1	0	0	0	0	0	1	Keuze wel/niet toepassen zou bij patiënt en/of arts moeten liggen niet bij de overheid	6	#NULL!	#NULL!	#NULL!	#NULL!	#NULL!	#NULL!		#NULL!	1	1	0	0	0	0		1	#NULL!	#NULL!	#NULL!	#NULL!	#NULL!	#NULL!	#NULL!	#NULL!		#NULL!	1	1	0	0	0		1	#NULL!	#NULL!	#NULL!	#NULL!
2	2	5	1	2	#NULL!	#NULL!	#NULL!	#NULL!	#NULL!	#NULL!		#NULL!	0	0	0	0	0	1	Een verlenging van slechts enkele maanden staat niet in verhouding tot de kosten.	6	1	0	1	0	0	0		2	#NULL!	#NULL!	#NULL!	#NULL!	#NULL!	#NULL!	#NULL!	#NULL!		#NULL!	2	#NULL!	#NULL!	#NULL!	#NULL!		#NULL!	0	0	0	0
2	1	4	2	2	#NULL!	#NULL!	#NULL!	#NULL!	#NULL!	#NULL!		#NULL!	1	0	0	0	0	0		1	1	0	1	0	0	0		2	#NULL!	#NULL!	#NULL!	#NULL!	#NULL!	#NULL!	#NULL!	#NULL!		#NULL!	1	0	1	0	0		2	#NULL!	#NULL!	#NULL!	#NULL!
2	2	2	2	2	#NULL!	#NULL!	#NULL!	#NULL!	#NULL!	#NULL!		#NULL!	0	1	0	0	0	0		2	1	1	0	1	0	0		3	#NULL!	#NULL!	#NULL!	#NULL!	#NULL!	#NULL!	#NULL!	#NULL!		#NULL!	2	#NULL!	#NULL!	#NULL!	#NULL!		#NULL!	1	0	1	0
2	2	2	1	1	0	1	0	0	0	0		2	#NULL!	#NULL!	#NULL!	#NULL!	#NULL!	#NULL!		#NULL!	1	0	0	1	0	0		3	#NULL!	#NULL!	#NULL!	#NULL!	#NULL!	#NULL!	#NULL!	#NULL!		#NULL!	1	1	0	0	0		1	#NULL!	#NULL!	#NULL!	#NULL!
2	2	3	4	2	#NULL!	#NULL!	#NULL!	#NULL!	#NULL!	#NULL!		#NULL!	0	1	1	1	1	0		4	1	1	1	1	1	0		2	#NULL!	#NULL!	#NULL!	#NULL!	#NULL!	#NULL!	#NULL!	#NULL!		#NULL!	2	#NULL!	#NULL!	#NULL!	#NULL!		#NULL!	0	0	1	0
2	2	4	1	1	1	1	1	1	1	0		1	#NULL!	#NULL!	#NULL!	#NULL!	#NULL!	#NULL!		#NULL!	1	1	0	0	0	0		1	#NULL!	#NULL!	#NULL!	#NULL!	#NULL!	#NULL!	#NULL!	#NULL!		#NULL!	1	1	0	0	0		1	#NULL!	#NULL!	#NULL!	#NULL!
2	2	7	1	2	#NULL!	#NULL!	#NULL!	#NULL!	#NULL!	#NULL!		#NULL!	0	1	0	1	0	0		4	1	0	0	1	0	0		3	#NULL!	#NULL!	#NULL!	#NULL!	#NULL!	#NULL!	#NULL!	#NULL!		#NULL!	2	#NULL!	#NULL!	#NULL!	#NULL!		#NULL!	1	0	1	0
2	2	5	2	2	#NULL!	#NULL!	#NULL!	#NULL!	#NULL!	#NULL!		#NULL!	0	1	0	0	0	0		2	1	0	1	0	0	0		2	#NULL!	#NULL!	#NULL!	#NULL!	#NULL!	#NULL!	#NULL!	#NULL!		#NULL!	2	#NULL!	#NULL!	#NULL!	#NULL!		#NULL!	1	0	0	0
2	1	6	1	1	1	1	0	1	0	0		2	#NULL!	#NULL!	#NULL!	#NULL!	#NULL!	#NULL!		#NULL!	1	0	1	1	1	0		4	#NULL!	#NULL!	#NULL!	#NULL!	#NULL!	#NULL!	#NULL!	#NULL!		#NULL!	1	1	0	0	0		1	#NULL!	#NULL!	#NULL!	#NULL!
2	1	5	1	2	#NULL!	#NULL!	#NULL!	#NULL!	#NULL!	#NULL!		#NULL!	0	1	1	0	1	0		2	1	1	0	1	1	0		4	#NULL!	#NULL!	#NULL!	#NULL!	#NULL!	#NULL!	#NULL!	#NULL!		#NULL!	1	1	0	1	0		1	#NULL!	#NULL!	#NULL!	#NULL!
2	1	1	3	2	#NULL!	#NULL!	#NULL!	#NULL!	#NULL!	#NULL!		#NULL!	0	1	0	0	1	0		2	1	0	0	0	1	0		4	#NULL!	#NULL!	#NULL!	#NULL!	#NULL!	#NULL!	#NULL!	#NULL!		#NULL!	2	#NULL!	#NULL!	#NULL!	#NULL!		#NULL!	0	0	0	0
2	2	4	1	1	0	1	0	1	0	0		4	#NULL!	#NULL!	#NULL!	#NULL!	#NULL!	#NULL!		#NULL!	2	#NULL!	#NULL!	#NULL!	#NULL!	#NULL!		#NULL!	0	0	1	0	0	0	1	0		3	2	#NULL!	#NULL!	#NULL!	#NULL!		#NULL!	1	0	0	0
2	2	2	4	1	1	0	0	0	0	0		1	#NULL!	#NULL!	#NULL!	#NULL!	#NULL!	#NULL!		#NULL!	1	0	0	0	1	0		4	#NULL!	#NULL!	#NULL!	#NULL!	#NULL!	#NULL!	#NULL!	#NULL!		#NULL!	2	#NULL!	#NULL!	#NULL!	#NULL!		#NULL!	1	0	0	0
2	1	5	1	1	1	1	1	1	1	0		2	#NULL!	#NULL!	#NULL!	#NULL!	#NULL!	#NULL!		#NULL!	1	1	1	1	1	0		1	#NULL!	#NULL!	#NULL!	#NULL!	#NULL!	#NULL!	#NULL!	#NULL!		#NULL!	1	1	1	1	0		1	#NULL!	#NULL!	#NULL!	#NULL!
2	1	6	1	2	#NULL!	#NULL!	#NULL!	#NULL!	#NULL!	#NULL!		#NULL!	1	0	0	0	0	0		1	1	0	1	0	0	0		2	#NULL!	#NULL!	#NULL!	#NULL!	#NULL!	#NULL!	#NULL!	#NULL!		#NULL!	2	#NULL!	#NULL!	#NULL!	#NULL!		#NULL!	1	0	0	0
2	2	5	3	2	#NULL!	#NULL!	#NULL!	#NULL!	#NULL!	#NULL!		#NULL!	0	1	0	0	0	0		2	1	0	0	1	0	0		3	#NULL!	#NULL!	#NULL!	#NULL!	#NULL!	#NULL!	#NULL!	#NULL!		#NULL!	2	#NULL!	#NULL!	#NULL!	#NULL!		#NULL!	0	0	1	0
2	2	4	2	1	0	0	1	0	0	0		3	#NULL!	#NULL!	#NULL!	#NULL!	#NULL!	#NULL!		#NULL!	2	#NULL!	#NULL!	#NULL!	#NULL!	#NULL!		#NULL!	1	0	0	0	0	0	0	0		1	2	#NULL!	#NULL!	#NULL!	#NULL!		#NULL!	1	0	0	0
2	2	5	3	2	#NULL!	#NULL!	#NULL!	#NULL!	#NULL!	#NULL!		#NULL!	0	1	0	1	0	0		2	1	1	1	1	1	0		2	#NULL!	#NULL!	#NULL!	#NULL!	#NULL!	#NULL!	#NULL!	#NULL!		#NULL!	2	#NULL!	#NULL!	#NULL!	#NULL!		#NULL!	1	0	0	1
2	2	7	3	2	#NULL!	#NULL!	#NULL!	#NULL!	#NULL!	#NULL!		#NULL!	0	1	1	0	1	0		2	1	0	0	1	1	0		3	#NULL!	#NULL!	#NULL!	#NULL!	#NULL!	#NULL!	#NULL!	#NULL!		#NULL!	1	0	1	1	0		3	#NULL!	#NULL!	#NULL!	#NULL!
2	2	2	3	2	#NULL!	#NULL!	#NULL!	#NULL!	#NULL!	#NULL!		#NULL!	1	0	0	0	0	0		1	1	0	0	1	0	0		3	#NULL!	#NULL!	#NULL!	#NULL!	#NULL!	#NULL!	#NULL!	#NULL!		#NULL!	2	#NULL!	#NULL!	#NULL!	#NULL!		#NULL!	0	0	0	0
1	1	4	1	2	#NULL!	#NULL!	#NULL!	#NULL!	#NULL!	#NULL!		#NULL!	0	1	0	0	1	0		5	1	0	0	1	1	0		3	#NULL!	#NULL!	#NULL!	#NULL!	#NULL!	#NULL!	#NULL!	#NULL!		#NULL!	2	#NULL!	#NULL!	#NULL!	#NULL!		#NULL!	0	0	0	1
2	1	4	3	2	#NULL!	#NULL!	#NULL!	#NULL!	#NULL!	#NULL!		#NULL!	1	0	0	0	0	0		1	1	0	0	0	1	0		4	#NULL!	#NULL!	#NULL!	#NULL!	#NULL!	#NULL!	#NULL!	#NULL!		#NULL!	2	#NULL!	#NULL!	#NULL!	#NULL!		#NULL!	1	0	0	0
2	1	3	2	2	#NULL!	#NULL!	#NULL!	#NULL!	#NULL!	#NULL!		#NULL!	0	1	0	0	1	0		2	1	0	1	0	1	0		2	#NULL!	#NULL!	#NULL!	#NULL!	#NULL!	#NULL!	#NULL!	#NULL!		#NULL!	2	#NULL!	#NULL!	#NULL!	#NULL!		#NULL!	1	0	1	0
2	2	4	3	1	0	1	0	1	0	0		2	#NULL!	#NULL!	#NULL!	#NULL!	#NULL!	#NULL!		#NULL!	2	#NULL!	#NULL!	#NULL!	#NULL!	#NULL!		#NULL!	1	0	0	1	0	0	0	0		4	1	1	0	0	0		1	#NULL!	#NULL!	#NULL!	#NULL!
2	2	4	2	2	#NULL!	#NULL!	#NULL!	#NULL!	#NULL!	#NULL!		#NULL!	1	1	1	1	1	0		2	1	1	1	1	1	0		2	#NULL!	#NULL!	#NULL!	#NULL!	#NULL!	#NULL!	#NULL!	#NULL!		#NULL!	1	0	1	0	0		2	#NULL!	#NULL!	#NULL!	#NULL!
2	2	4	3	2	#NULL!	#NULL!	#NULL!	#NULL!	#NULL!	#NULL!		#NULL!	0	0	0	0	0	1	Levensverlenging, maar wel heel vervelende bijwerkingen, is dat wel menswaardig?	6	1	0	0	0	1	0		4	#NULL!	#NULL!	#NULL!	#NULL!	#NULL!	#NULL!	#NULL!	#NULL!		#NULL!	2	#NULL!	#NULL!	#NULL!	#NULL!		#NULL!	1	0	0	0
1	2	4	1	1	1	0	0	0	0	0		1	#NULL!	#NULL!	#NULL!	#NULL!	#NULL!	#NULL!		#NULL!	1	0	1	0	0	0		2	#NULL!	#NULL!	#NULL!	#NULL!	#NULL!	#NULL!	#NULL!	#NULL!		#NULL!	1	0	1	0	0		2	#NULL!	#NULL!	#NULL!	#NULL!
2	2	7	3	2	#NULL!	#NULL!	#NULL!	#NULL!	#NULL!	#NULL!		#NULL!	0	1	0	0	0	0		2	1	0	0	0	1	0		4	#NULL!	#NULL!	#NULL!	#NULL!	#NULL!	#NULL!	#NULL!	#NULL!		#NULL!	2	#NULL!	#NULL!	#NULL!	#NULL!		#NULL!	1	0	0	0
2	1	4	3	2	#NULL!	#NULL!	#NULL!	#NULL!	#NULL!	#NULL!		#NULL!	1	1	0	1	0	0		1	1	1	1	1	1	0		3	#NULL!	#NULL!	#NULL!	#NULL!	#NULL!	#NULL!	#NULL!	#NULL!		#NULL!	2	#NULL!	#NULL!	#NULL!	#NULL!		#NULL!	1	0	0	0
1	1	2	3	1	0	0	1	1	1	0		4	#NULL!	#NULL!	#NULL!	#NULL!	#NULL!	#NULL!		#NULL!	1	1	1	1	1	0		3	#NULL!	#NULL!	#NULL!	#NULL!	#NULL!	#NULL!	#NULL!	#NULL!		#NULL!	2	#NULL!	#NULL!	#NULL!	#NULL!		#NULL!	0	0	0	1
2	2	3	3	2	#NULL!	#NULL!	#NULL!	#NULL!	#NULL!	#NULL!		#NULL!	0	1	0	0	1	0		5	1	1	1	1	1	0		3	#NULL!	#NULL!	#NULL!	#NULL!	#NULL!	#NULL!	#NULL!	#NULL!		#NULL!	2	#NULL!	#NULL!	#NULL!	#NULL!		#NULL!	0	0	0	1
2	1	3	3	2	#NULL!	#NULL!	#NULL!	#NULL!	#NULL!	#NULL!		#NULL!	0	1	0	0	0	0		2	1	0	0	0	0	1	Door de betere kwaliteit van leven zullen deze mensen ook beter deel kunnen nemen aan de maatschappij zoals bijv werken	5	#NULL!	#NULL!	#NULL!	#NULL!	#NULL!	#NULL!	#NULL!	#NULL!		#NULL!	2	#NULL!	#NULL!	#NULL!	#NULL!		#NULL!	0	0	0	0
2	1	4	3	2	#NULL!	#NULL!	#NULL!	#NULL!	#NULL!	#NULL!		#NULL!	0	1	0	0	0	0		2	1	0	1	0	0	0		2	#NULL!	#NULL!	#NULL!	#NULL!	#NULL!	#NULL!	#NULL!	#NULL!		#NULL!	2	#NULL!	#NULL!	#NULL!	#NULL!		#NULL!	0	0	1	0
2	1	4	3	2	#NULL!	#NULL!	#NULL!	#NULL!	#NULL!	#NULL!		#NULL!	0	1	0	0	0	0		2	1	0	0	1	0	0		3	#NULL!	#NULL!	#NULL!	#NULL!	#NULL!	#NULL!	#NULL!	#NULL!		#NULL!	2	#NULL!	#NULL!	#NULL!	#NULL!		#NULL!	0	0	0	0
2	1	4	3	2	#NULL!	#NULL!	#NULL!	#NULL!	#NULL!	#NULL!		#NULL!	1	1	0	0	1	0		5	1	0	1	1	1	0		4	#NULL!	#NULL!	#NULL!	#NULL!	#NULL!	#NULL!	#NULL!	#NULL!		#NULL!	2	#NULL!	#NULL!	#NULL!	#NULL!		#NULL!	1	0	1	1
2	1	4	1	2	#NULL!	#NULL!	#NULL!	#NULL!	#NULL!	#NULL!		#NULL!	1	0	0	0	1	0		1	1	1	1	1	1	0		1	#NULL!	#NULL!	#NULL!	#NULL!	#NULL!	#NULL!	#NULL!	#NULL!		#NULL!	2	#NULL!	#NULL!	#NULL!	#NULL!		#NULL!	1	1	1	0
2	2	5	3	2	#NULL!	#NULL!	#NULL!	#NULL!	#NULL!	#NULL!		#NULL!	1	0	0	0	0	0		1	1	0	1	0	0	0		2	#NULL!	#NULL!	#NULL!	#NULL!	#NULL!	#NULL!	#NULL!	#NULL!		#NULL!	2	#NULL!	#NULL!	#NULL!	#NULL!		#NULL!	0	0	1	0
2	2	4	3	2	#NULL!	#NULL!	#NULL!	#NULL!	#NULL!	#NULL!		#NULL!	0	1	0	0	0	0		2	1	1	1	1	1	0		3	#NULL!	#NULL!	#NULL!	#NULL!	#NULL!	#NULL!	#NULL!	#NULL!		#NULL!	2	#NULL!	#NULL!	#NULL!	#NULL!		#NULL!	1	0	1	1
2	2	2	4	2	#NULL!	#NULL!	#NULL!	#NULL!	#NULL!	#NULL!		#NULL!	1	1	0	0	0	0		2	1	0	1	1	0	0		3	#NULL!	#NULL!	#NULL!	#NULL!	#NULL!	#NULL!	#NULL!	#NULL!		#NULL!	2	#NULL!	#NULL!	#NULL!	#NULL!		#NULL!	1	1	0	0
1	1	4	1	2	#NULL!	#NULL!	#NULL!	#NULL!	#NULL!	#NULL!		#NULL!	1	0	0	0	0	0		1	1	0	0	0	1	0		4	#NULL!	#NULL!	#NULL!	#NULL!	#NULL!	#NULL!	#NULL!	#NULL!		#NULL!	2	#NULL!	#NULL!	#NULL!	#NULL!		#NULL!	1	0	0	0
2	2	7	3	1	1	0	0	1	0	0		4	#NULL!	#NULL!	#NULL!	#NULL!	#NULL!	#NULL!		#NULL!	2	#NULL!	#NULL!	#NULL!	#NULL!	#NULL!		#NULL!	0	1	0	1	1	0	0	0		4	2	#NULL!	#NULL!	#NULL!	#NULL!		#NULL!	1	0	0	0
2	1	4	1	2	#NULL!	#NULL!	#NULL!	#NULL!	#NULL!	#NULL!		#NULL!	0	1	0	0	0	0		2	1	0	0	1	0	0		3	#NULL!	#NULL!	#NULL!	#NULL!	#NULL!	#NULL!	#NULL!	#NULL!		#NULL!	2	#NULL!	#NULL!	#NULL!	#NULL!		#NULL!	1	0	0	0
2	2	4	3	2	#NULL!	#NULL!	#NULL!	#NULL!	#NULL!	#NULL!		#NULL!	1	0	0	0	0	1	Het is alleen maar een korte verlenging van het leven en door de bijwerkingen geen kwalitatieve verlenging.	6	1	0	0	1	1	0		4	#NULL!	#NULL!	#NULL!	#NULL!	#NULL!	#NULL!	#NULL!	#NULL!		#NULL!	2	#NULL!	#NULL!	#NULL!	#NULL!		#NULL!	0	0	0	1
2	2	5	3	2	#NULL!	#NULL!	#NULL!	#NULL!	#NULL!	#NULL!		#NULL!	1	0	0	0	0	0		1	1	1	1	1	1	0		4	#NULL!	#NULL!	#NULL!	#NULL!	#NULL!	#NULL!	#NULL!	#NULL!		#NULL!	2	#NULL!	#NULL!	#NULL!	#NULL!		#NULL!	1	0	0	0
2	1	3	2	2	#NULL!	#NULL!	#NULL!	#NULL!	#NULL!	#NULL!		#NULL!	0	1	0	0	0	0		2	1	0	0	1	1	0		3	#NULL!	#NULL!	#NULL!	#NULL!	#NULL!	#NULL!	#NULL!	#NULL!		#NULL!	2	#NULL!	#NULL!	#NULL!	#NULL!		#NULL!	1	0	1	0
1	1	4	1	1	0	0	0	1	1	0		5	#NULL!	#NULL!	#NULL!	#NULL!	#NULL!	#NULL!		#NULL!	1	0	0	0	1	0		4	#NULL!	#NULL!	#NULL!	#NULL!	#NULL!	#NULL!	#NULL!	#NULL!		#NULL!	1	0	0	1	0		3	#NULL!	#NULL!	#NULL!	#NULL!
1	2	5	1	2	#NULL!	#NULL!	#NULL!	#NULL!	#NULL!	#NULL!		#NULL!	1	0	0	0	0	0		1	1	1	0	1	1	0		3	#NULL!	#NULL!	#NULL!	#NULL!	#NULL!	#NULL!	#NULL!	#NULL!		#NULL!	2	#NULL!	#NULL!	#NULL!	#NULL!		#NULL!	1	0	0	0
1	2	5	1	1	0	0	0	0	1	0		5	#NULL!	#NULL!	#NULL!	#NULL!	#NULL!	#NULL!		#NULL!	1	1	0	0	0	0		1	#NULL!	#NULL!	#NULL!	#NULL!	#NULL!	#NULL!	#NULL!	#NULL!		#NULL!	1	1	0	1	0		1	#NULL!	#NULL!	#NULL!	#NULL!
2	2	3	3	2	#NULL!	#NULL!	#NULL!	#NULL!	#NULL!	#NULL!		#NULL!	0	1	0	0	0	0		2	1	0	0	1	1	0		4	#NULL!	#NULL!	#NULL!	#NULL!	#NULL!	#NULL!	#NULL!	#NULL!		#NULL!	2	#NULL!	#NULL!	#NULL!	#NULL!		#NULL!	0	0	0	1
2	1	3	3	2	#NULL!	#NULL!	#NULL!	#NULL!	#NULL!	#NULL!		#NULL!	0	1	0	1	0	0		2	1	0	1	0	0	0		2	#NULL!	#NULL!	#NULL!	#NULL!	#NULL!	#NULL!	#NULL!	#NULL!		#NULL!	2	#NULL!	#NULL!	#NULL!	#NULL!		#NULL!	1	0	0	0
2	2	7	4	1	1	0	0	0	0	0		1	#NULL!	#NULL!	#NULL!	#NULL!	#NULL!	#NULL!		#NULL!	1	0	1	0	0	0		2	#NULL!	#NULL!	#NULL!	#NULL!	#NULL!	#NULL!	#NULL!	#NULL!		#NULL!	1	0	0	1	0		3	#NULL!	#NULL!	#NULL!	#NULL!
2	2	1	3	2	#NULL!	#NULL!	#NULL!	#NULL!	#NULL!	#NULL!		#NULL!	1	1	0	1	0	0		1	1	0	1	1	0	0		3	#NULL!	#NULL!	#NULL!	#NULL!	#NULL!	#NULL!	#NULL!	#NULL!		#NULL!	2	#NULL!	#NULL!	#NULL!	#NULL!		#NULL!	1	0	0	0
2	2	4	1	2	#NULL!	#NULL!	#NULL!	#NULL!	#NULL!	#NULL!		#NULL!	0	0	0	0	1	0		5	1	0	0	1	0	0		3	#NULL!	#NULL!	#NULL!	#NULL!	#NULL!	#NULL!	#NULL!	#NULL!		#NULL!	1	0	1	0	0		2	#NULL!	#NULL!	#NULL!	#NULL!
2	2	4	3	1	0	0	0	0	1	0		5	#NULL!	#NULL!	#NULL!	#NULL!	#NULL!	#NULL!		#NULL!	1	0	0	1	0	0		3	#NULL!	#NULL!	#NULL!	#NULL!	#NULL!	#NULL!	#NULL!	#NULL!		#NULL!	1	1	0	0	0		1	#NULL!	#NULL!	#NULL!	#NULL!
2	1	2	1	1	1	0	1	0	0	0		1	#NULL!	#NULL!	#NULL!	#NULL!	#NULL!	#NULL!		#NULL!	1	1	0	0	0	0		1	#NULL!	#NULL!	#NULL!	#NULL!	#NULL!	#NULL!	#NULL!	#NULL!		#NULL!	1	1	0	0	0		1	#NULL!	#NULL!	#NULL!	#NULL!
2	2	4	2	2	#NULL!	#NULL!	#NULL!	#NULL!	#NULL!	#NULL!		#NULL!	0	1	0	0	0	0		2	1	0	0	1	0	0		3	#NULL!	#NULL!	#NULL!	#NULL!	#NULL!	#NULL!	#NULL!	#NULL!		#NULL!	2	#NULL!	#NULL!	#NULL!	#NULL!		#NULL!	0	0	1	0
1	2	6	2	2	#NULL!	#NULL!	#NULL!	#NULL!	#NULL!	#NULL!		#NULL!	0	0	0	0	0	1	Wel verzekering, niet basisverzekering.	6	2	#NULL!	#NULL!	#NULL!	#NULL!	#NULL!		#NULL!	0	0	0	0	0	0	0	1	Wel verzekering, niet basisverzekering.	8	2	#NULL!	#NULL!	#NULL!	#NULL!		#NULL!	0	0	0	0
2	1	5	1	2	#NULL!	#NULL!	#NULL!	#NULL!	#NULL!	#NULL!		#NULL!	1	1	1	0	0	0		2	1	0	0	1	0	0		3	#NULL!	#NULL!	#NULL!	#NULL!	#NULL!	#NULL!	#NULL!	#NULL!		#NULL!	2	#NULL!	#NULL!	#NULL!	#NULL!		#NULL!	1	0	1	0
2	2	5	1	1	0	1	0	0	0	0		2	#NULL!	#NULL!	#NULL!	#NULL!	#NULL!	#NULL!		#NULL!	1	0	0	1	0	0		3	#NULL!	#NULL!	#NULL!	#NULL!	#NULL!	#NULL!	#NULL!	#NULL!		#NULL!	1	0	1	1	0		2	#NULL!	#NULL!	#NULL!	#NULL!
2	1	7	1	2	#NULL!	#NULL!	#NULL!	#NULL!	#NULL!	#NULL!		#NULL!	1	0	0	0	0	0		1	1	1	0	0	0	0		1	#NULL!	#NULL!	#NULL!	#NULL!	#NULL!	#NULL!	#NULL!	#NULL!		#NULL!	2	#NULL!	#NULL!	#NULL!	#NULL!		#NULL!	0	0	0	1
2	2	5	3	2	#NULL!	#NULL!	#NULL!	#NULL!	#NULL!	#NULL!		#NULL!	0	1	0	0	0	0		2	1	0	0	0	1	0		4	#NULL!	#NULL!	#NULL!	#NULL!	#NULL!	#NULL!	#NULL!	#NULL!		#NULL!	2	#NULL!	#NULL!	#NULL!	#NULL!		#NULL!	1	0	0	0
2	2	4	1	2	#NULL!	#NULL!	#NULL!	#NULL!	#NULL!	#NULL!		#NULL!	1	1	0	1	0	0		4	2	#NULL!	#NULL!	#NULL!	#NULL!	#NULL!		#NULL!	0	0	1	0	0	0	1	0		3	2	#NULL!	#NULL!	#NULL!	#NULL!		#NULL!	0	1	0	0
2	2	4	3	2	#NULL!	#NULL!	#NULL!	#NULL!	#NULL!	#NULL!		#NULL!	0	0	0	0	0	1	Een paar maanden langer leven met pijn dat is overbodig	6	1	0	0	1	0	0		3	#NULL!	#NULL!	#NULL!	#NULL!	#NULL!	#NULL!	#NULL!	#NULL!		#NULL!	2	#NULL!	#NULL!	#NULL!	#NULL!		#NULL!	1	1	0	0
1	2	3	4	2	#NULL!	#NULL!	#NULL!	#NULL!	#NULL!	#NULL!		#NULL!	1	0	0	0	0	0		1	1	0	0	0	1	0		4	#NULL!	#NULL!	#NULL!	#NULL!	#NULL!	#NULL!	#NULL!	#NULL!		#NULL!	2	#NULL!	#NULL!	#NULL!	#NULL!		#NULL!	1	0	0	0
2	1	4	1	2	#NULL!	#NULL!	#NULL!	#NULL!	#NULL!	#NULL!		#NULL!	0	1	0	0	0	0		2	1	1	1	1	1	0		3	#NULL!	#NULL!	#NULL!	#NULL!	#NULL!	#NULL!	#NULL!	#NULL!		#NULL!	2	#NULL!	#NULL!	#NULL!	#NULL!		#NULL!	1	0	1	0
2	2	4	1	1	1	0	1	0	0	0		1	#NULL!	#NULL!	#NULL!	#NULL!	#NULL!	#NULL!		#NULL!	1	1	1	0	0	1	Geschikt voor jonge patienten	1	#NULL!	#NULL!	#NULL!	#NULL!	#NULL!	#NULL!	#NULL!	#NULL!		#NULL!	1	1	1	1	0		1	#NULL!	#NULL!	#NULL!	#NULL!
2	2	3	3	2	#NULL!	#NULL!	#NULL!	#NULL!	#NULL!	#NULL!		#NULL!	0	1	0	1	0	0		2	1	0	0	1	0	0		3	#NULL!	#NULL!	#NULL!	#NULL!	#NULL!	#NULL!	#NULL!	#NULL!		#NULL!	2	#NULL!	#NULL!	#NULL!	#NULL!		#NULL!	1	1	0	0
2	1	5	1	2	#NULL!	#NULL!	#NULL!	#NULL!	#NULL!	#NULL!		#NULL!	0	1	0	0	0	0		2	1	0	1	0	1	0		2	#NULL!	#NULL!	#NULL!	#NULL!	#NULL!	#NULL!	#NULL!	#NULL!		#NULL!	2	#NULL!	#NULL!	#NULL!	#NULL!		#NULL!	1	0	0	0
2	1	1	2	1	1	0	0	0	0	0		1	#NULL!	#NULL!	#NULL!	#NULL!	#NULL!	#NULL!		#NULL!	1	0	1	0	0	0		2	#NULL!	#NULL!	#NULL!	#NULL!	#NULL!	#NULL!	#NULL!	#NULL!		#NULL!	1	0	1	0	0		2	#NULL!	#NULL!	#NULL!	#NULL!
2	2	7	1	1	0	0	0	1	1	0		4	#NULL!	#NULL!	#NULL!	#NULL!	#NULL!	#NULL!		#NULL!	1	1	0	1	1	0		3	#NULL!	#NULL!	#NULL!	#NULL!	#NULL!	#NULL!	#NULL!	#NULL!		#NULL!	1	1	0	0	0		1	#NULL!	#NULL!	#NULL!	#NULL!
2	2	3	2	2	#NULL!	#NULL!	#NULL!	#NULL!	#NULL!	#NULL!		#NULL!	0	1	0	0	1	0		5	1	0	1	0	0	0		2	#NULL!	#NULL!	#NULL!	#NULL!	#NULL!	#NULL!	#NULL!	#NULL!		#NULL!	2	#NULL!	#NULL!	#NULL!	#NULL!		#NULL!	0	0	1	0
2	1	2	3	2	#NULL!	#NULL!	#NULL!	#NULL!	#NULL!	#NULL!		#NULL!	0	1	0	0	0	0		2	1	0	1	0	0	0		2	#NULL!	#NULL!	#NULL!	#NULL!	#NULL!	#NULL!	#NULL!	#NULL!		#NULL!	2	#NULL!	#NULL!	#NULL!	#NULL!		#NULL!	1	0	0	0
2	1	4	3	2	#NULL!	#NULL!	#NULL!	#NULL!	#NULL!	#NULL!		#NULL!	0	0	0	0	1	0		5	1	0	0	1	0	0		3	#NULL!	#NULL!	#NULL!	#NULL!	#NULL!	#NULL!	#NULL!	#NULL!		#NULL!	2	#NULL!	#NULL!	#NULL!	#NULL!		#NULL!	0	0	1	0
2	1	1	1	1	0	1	0	0	0	0		2	#NULL!	#NULL!	#NULL!	#NULL!	#NULL!	#NULL!		#NULL!	1	0	1	0	0	0		2	#NULL!	#NULL!	#NULL!	#NULL!	#NULL!	#NULL!	#NULL!	#NULL!		#NULL!	1	1	0	0	0		1	#NULL!	#NULL!	#NULL!	#NULL!
2	1	4	3	2	#NULL!	#NULL!	#NULL!	#NULL!	#NULL!	#NULL!		#NULL!	0	1	0	0	1	0		2	1	1	0	1	1	0		4	#NULL!	#NULL!	#NULL!	#NULL!	#NULL!	#NULL!	#NULL!	#NULL!		#NULL!	2	#NULL!	#NULL!	#NULL!	#NULL!		#NULL!	1	0	1	0
1	2	5	2	2	#NULL!	#NULL!	#NULL!	#NULL!	#NULL!	#NULL!		#NULL!	0	1	0	0	0	0		2	1	0	0	0	1	0		4	#NULL!	#NULL!	#NULL!	#NULL!	#NULL!	#NULL!	#NULL!	#NULL!		#NULL!	2	#NULL!	#NULL!	#NULL!	#NULL!		#NULL!	1	0	0	0
2	2	1	1	2	#NULL!	#NULL!	#NULL!	#NULL!	#NULL!	#NULL!		#NULL!	0	0	1	0	0	0		3	1	0	0	1	0	0		3	#NULL!	#NULL!	#NULL!	#NULL!	#NULL!	#NULL!	#NULL!	#NULL!		#NULL!	2	#NULL!	#NULL!	#NULL!	#NULL!		#NULL!	1	0	0	0
2	2	5	1	2	#NULL!	#NULL!	#NULL!	#NULL!	#NULL!	#NULL!		#NULL!	0	1	0	0	1	0		2	1	1	1	1	1	0		3	#NULL!	#NULL!	#NULL!	#NULL!	#NULL!	#NULL!	#NULL!	#NULL!		#NULL!	2	#NULL!	#NULL!	#NULL!	#NULL!		#NULL!	1	0	0	1
2	1	4	3	1	1	1	0	1	1	0		1	#NULL!	#NULL!	#NULL!	#NULL!	#NULL!	#NULL!		#NULL!	1	1	1	1	1	0		4	#NULL!	#NULL!	#NULL!	#NULL!	#NULL!	#NULL!	#NULL!	#NULL!		#NULL!	2	#NULL!	#NULL!	#NULL!	#NULL!		#NULL!	1	0	0	0
2	2	4	3	2	#NULL!	#NULL!	#NULL!	#NULL!	#NULL!	#NULL!		#NULL!	0	1	0	0	1	0		2	1	0	1	1	1	0		4	#NULL!	#NULL!	#NULL!	#NULL!	#NULL!	#NULL!	#NULL!	#NULL!		#NULL!	2	#NULL!	#NULL!	#NULL!	#NULL!		#NULL!	1	0	0	0
2	2	5	3	2	#NULL!	#NULL!	#NULL!	#NULL!	#NULL!	#NULL!		#NULL!	0	0	0	0	0	1	De bijwerkingen zijn dermate belastend voor de patiënt dat er geen levens winst te behalen valt. Dus geen kwaliteit	6	1	0	0	0	1	0		4	#NULL!	#NULL!	#NULL!	#NULL!	#NULL!	#NULL!	#NULL!	#NULL!		#NULL!	2	#NULL!	#NULL!	#NULL!	#NULL!		#NULL!	1	0	0	0
2	2	2	3	2	#NULL!	#NULL!	#NULL!	#NULL!	#NULL!	#NULL!		#NULL!	1	1	0	1	1	0		2	1	0	1	1	1	0		3	#NULL!	#NULL!	#NULL!	#NULL!	#NULL!	#NULL!	#NULL!	#NULL!		#NULL!	1	0	1	0	0		2	#NULL!	#NULL!	#NULL!	#NULL!
2	1	5	1	1	0	1	0	0	0	0		2	#NULL!	#NULL!	#NULL!	#NULL!	#NULL!	#NULL!		#NULL!	1	0	0	0	1	0		4	#NULL!	#NULL!	#NULL!	#NULL!	#NULL!	#NULL!	#NULL!	#NULL!		#NULL!	2	#NULL!	#NULL!	#NULL!	#NULL!		#NULL!	1	0	0	0
1	2	4	3	2	#NULL!	#NULL!	#NULL!	#NULL!	#NULL!	#NULL!		#NULL!	0	0	0	1	0	0		4	1	0	0	1	0	0		3	#NULL!	#NULL!	#NULL!	#NULL!	#NULL!	#NULL!	#NULL!	#NULL!		#NULL!	2	#NULL!	#NULL!	#NULL!	#NULL!		#NULL!	1	0	1	1
2	1	6	1	2	#NULL!	#NULL!	#NULL!	#NULL!	#NULL!	#NULL!		#NULL!	0	1	1	1	0	0		2	2	#NULL!	#NULL!	#NULL!	#NULL!	#NULL!		#NULL!	1	0	0	0	0	0	1	0		1	2	#NULL!	#NULL!	#NULL!	#NULL!		#NULL!	1	0	0	0
2	2	2	3	2	#NULL!	#NULL!	#NULL!	#NULL!	#NULL!	#NULL!		#NULL!	0	0	0	1	1	0		5	2	#NULL!	#NULL!	#NULL!	#NULL!	#NULL!		#NULL!	0	0	1	0	0	1	1	0		6	2	#NULL!	#NULL!	#NULL!	#NULL!		#NULL!	1	0	0	0
2	1	5	2	2	#NULL!	#NULL!	#NULL!	#NULL!	#NULL!	#NULL!		#NULL!	1	0	0	0	0	0		1	1	0	0	1	0	0		3	#NULL!	#NULL!	#NULL!	#NULL!	#NULL!	#NULL!	#NULL!	#NULL!		#NULL!	2	#NULL!	#NULL!	#NULL!	#NULL!		#NULL!	1	0	0	0
2	1	2	3	1	0	1	0	1	0	0		4	#NULL!	#NULL!	#NULL!	#NULL!	#NULL!	#NULL!		#NULL!	1	0	1	1	1	0		4	#NULL!	#NULL!	#NULL!	#NULL!	#NULL!	#NULL!	#NULL!	#NULL!		#NULL!	2	#NULL!	#NULL!	#NULL!	#NULL!		#NULL!	0	0	1	0
2	2	4	3	2	#NULL!	#NULL!	#NULL!	#NULL!	#NULL!	#NULL!		#NULL!	0	0	0	0	1	0		5	2	#NULL!	#NULL!	#NULL!	#NULL!	#NULL!		#NULL!	0	0	1	0	0	0	0	0		3	2	#NULL!	#NULL!	#NULL!	#NULL!		#NULL!	1	0	0	0
2	2	7	1	2	#NULL!	#NULL!	#NULL!	#NULL!	#NULL!	#NULL!		#NULL!	1	1	0	0	0	0		1	1	0	0	1	0	0		3	#NULL!	#NULL!	#NULL!	#NULL!	#NULL!	#NULL!	#NULL!	#NULL!		#NULL!	1	1	0	0	0		1	#NULL!	#NULL!	#NULL!	#NULL!
2	2	2	1	2	#NULL!	#NULL!	#NULL!	#NULL!	#NULL!	#NULL!		#NULL!	0	1	1	0	0	0		3	1	1	1	0	1	0		4	#NULL!	#NULL!	#NULL!	#NULL!	#NULL!	#NULL!	#NULL!	#NULL!		#NULL!	1	1	0	1	0		3	#NULL!	#NULL!	#NULL!	#NULL!
2	2	4	1	2	#NULL!	#NULL!	#NULL!	#NULL!	#NULL!	#NULL!		#NULL!	0	1	0	0	0	0		2	1	0	0	1	0	0		3	#NULL!	#NULL!	#NULL!	#NULL!	#NULL!	#NULL!	#NULL!	#NULL!		#NULL!	2	#NULL!	#NULL!	#NULL!	#NULL!		#NULL!	1	0	0	0
2	2	4	1	2	#NULL!	#NULL!	#NULL!	#NULL!	#NULL!	#NULL!		#NULL!	0	0	1	0	1	0		5	1	0	0	0	1	0		4	#NULL!	#NULL!	#NULL!	#NULL!	#NULL!	#NULL!	#NULL!	#NULL!		#NULL!	1	0	1	0	1	Medicijnen kunnen ook goedkoper	4	#NULL!	#NULL!	#NULL!	#NULL!
1	2	4	3	2	#NULL!	#NULL!	#NULL!	#NULL!	#NULL!	#NULL!		#NULL!	0	0	0	0	1	0		5	1	1	0	1	1	0		3	#NULL!	#NULL!	#NULL!	#NULL!	#NULL!	#NULL!	#NULL!	#NULL!		#NULL!	2	#NULL!	#NULL!	#NULL!	#NULL!		#NULL!	1	0	0	0
2	1	6	1	2	#NULL!	#NULL!	#NULL!	#NULL!	#NULL!	#NULL!		#NULL!	0	1	0	0	0	0		2	1	1	1	1	1	0		3	#NULL!	#NULL!	#NULL!	#NULL!	#NULL!	#NULL!	#NULL!	#NULL!		#NULL!	2	#NULL!	#NULL!	#NULL!	#NULL!		#NULL!	0	0	1	0
2	2	7	1	2	#NULL!	#NULL!	#NULL!	#NULL!	#NULL!	#NULL!		#NULL!	1	0	0	0	0	0		1	1	0	0	0	1	0		4	#NULL!	#NULL!	#NULL!	#NULL!	#NULL!	#NULL!	#NULL!	#NULL!		#NULL!	2	#NULL!	#NULL!	#NULL!	#NULL!		#NULL!	1	0	0	0
2	2	3	3	2	#NULL!	#NULL!	#NULL!	#NULL!	#NULL!	#NULL!		#NULL!	0	1	0	0	0	0		2	1	1	0	1	0	0		3	#NULL!	#NULL!	#NULL!	#NULL!	#NULL!	#NULL!	#NULL!	#NULL!		#NULL!	2	#NULL!	#NULL!	#NULL!	#NULL!		#NULL!	1	0	1	0
2	1	4	3	2	#NULL!	#NULL!	#NULL!	#NULL!	#NULL!	#NULL!		#NULL!	1	0	0	0	1	0		5	1	1	1	1	1	0		4	#NULL!	#NULL!	#NULL!	#NULL!	#NULL!	#NULL!	#NULL!	#NULL!		#NULL!	2	#NULL!	#NULL!	#NULL!	#NULL!		#NULL!	1	0	0	1
2	2	2	3	2	#NULL!	#NULL!	#NULL!	#NULL!	#NULL!	#NULL!		#NULL!	0	1	0	0	0	0		2	2	#NULL!	#NULL!	#NULL!	#NULL!	#NULL!		#NULL!	0	0	1	0	0	0	0	0		3	2	#NULL!	#NULL!	#NULL!	#NULL!		#NULL!	1	0	0	0
2	2	2	1	1	1	0	0	0	0	0		1	#NULL!	#NULL!	#NULL!	#NULL!	#NULL!	#NULL!		#NULL!	1	1	0	0	0	0		1	#NULL!	#NULL!	#NULL!	#NULL!	#NULL!	#NULL!	#NULL!	#NULL!		#NULL!	1	1	0	0	0		1	#NULL!	#NULL!	#NULL!	#NULL!
2	2	4	2	2	#NULL!	#NULL!	#NULL!	#NULL!	#NULL!	#NULL!		#NULL!	0	1	0	0	0	0		2	1	0	0	0	1	0		4	#NULL!	#NULL!	#NULL!	#NULL!	#NULL!	#NULL!	#NULL!	#NULL!		#NULL!	2	#NULL!	#NULL!	#NULL!	#NULL!		#NULL!	0	0	0	0
2	2	4	2	2	#NULL!	#NULL!	#NULL!	#NULL!	#NULL!	#NULL!		#NULL!	0	1	1	1	0	0		2	1	0	0	1	0	0		3	#NULL!	#NULL!	#NULL!	#NULL!	#NULL!	#NULL!	#NULL!	#NULL!		#NULL!	2	#NULL!	#NULL!	#NULL!	#NULL!		#NULL!	1	0	0	1
2	2	5	2	2	#NULL!	#NULL!	#NULL!	#NULL!	#NULL!	#NULL!		#NULL!	0	0	0	1	0	0		4	1	0	0	1	0	0		3	#NULL!	#NULL!	#NULL!	#NULL!	#NULL!	#NULL!	#NULL!	#NULL!		#NULL!	2	#NULL!	#NULL!	#NULL!	#NULL!		#NULL!	1	0	0	0
2	2	5	3	2	#NULL!	#NULL!	#NULL!	#NULL!	#NULL!	#NULL!		#NULL!	0	1	0	0	1	0		2	1	0	1	0	0	0		2	#NULL!	#NULL!	#NULL!	#NULL!	#NULL!	#NULL!	#NULL!	#NULL!		#NULL!	2	#NULL!	#NULL!	#NULL!	#NULL!		#NULL!	1	0	0	0
2	2	4	1	1	1	0	0	1	0	0		1	#NULL!	#NULL!	#NULL!	#NULL!	#NULL!	#NULL!		#NULL!	2	#NULL!	#NULL!	#NULL!	#NULL!	#NULL!		#NULL!	0	0	0	0	0	0	1	0		7	1	0	0	1	0		3	#NULL!	#NULL!	#NULL!	#NULL!
2	1	3	3	2	#NULL!	#NULL!	#NULL!	#NULL!	#NULL!	#NULL!		#NULL!	1	1	1	1	1	0		4	1	0	0	0	1	0		4	#NULL!	#NULL!	#NULL!	#NULL!	#NULL!	#NULL!	#NULL!	#NULL!		#NULL!	2	#NULL!	#NULL!	#NULL!	#NULL!		#NULL!	0	0	1	0
2	2	4	3	2	#NULL!	#NULL!	#NULL!	#NULL!	#NULL!	#NULL!		#NULL!	1	0	0	0	1	0		1	1	0	1	1	1	0		3	#NULL!	#NULL!	#NULL!	#NULL!	#NULL!	#NULL!	#NULL!	#NULL!		#NULL!	2	#NULL!	#NULL!	#NULL!	#NULL!		#NULL!	1	0	0	1
2	1	4	3	2	#NULL!	#NULL!	#NULL!	#NULL!	#NULL!	#NULL!		#NULL!	0	1	0	0	0	0		2	1	0	0	0	1	0		4	#NULL!	#NULL!	#NULL!	#NULL!	#NULL!	#NULL!	#NULL!	#NULL!		#NULL!	1	0	1	0	0		2	#NULL!	#NULL!	#NULL!	#NULL!
2	1	2	3	2	#NULL!	#NULL!	#NULL!	#NULL!	#NULL!	#NULL!		#NULL!	1	1	0	0	0	0		2	1	0	1	1	1	0		3	#NULL!	#NULL!	#NULL!	#NULL!	#NULL!	#NULL!	#NULL!	#NULL!		#NULL!	2	#NULL!	#NULL!	#NULL!	#NULL!		#NULL!	1	1	1	0
2	2	4	3	2	#NULL!	#NULL!	#NULL!	#NULL!	#NULL!	#NULL!		#NULL!	1	1	0	0	1	0		5	1	0	1	1	1	0		3	#NULL!	#NULL!	#NULL!	#NULL!	#NULL!	#NULL!	#NULL!	#NULL!		#NULL!	1	0	0	1	1	Relatief veel mensen krijgen hier helaas mee te maken	4	#NULL!	#NULL!	#NULL!	#NULL!
2	1	2	1	1	0	1	0	0	0	0		2	#NULL!	#NULL!	#NULL!	#NULL!	#NULL!	#NULL!		#NULL!	1	0	0	1	0	0		3	#NULL!	#NULL!	#NULL!	#NULL!	#NULL!	#NULL!	#NULL!	#NULL!		#NULL!	1	0	0	1	0		3	#NULL!	#NULL!	#NULL!	#NULL!
2	2	2	3	2	#NULL!	#NULL!	#NULL!	#NULL!	#NULL!	#NULL!		#NULL!	0	1	0	0	0	0		2	2	#NULL!	#NULL!	#NULL!	#NULL!	#NULL!		#NULL!	0	0	1	0	0	0	0	1	Kan heel simpel met leefstijl en voeding opgelost worden, de groep kan in ieder geval en stuk kleiner worden.	8	2	#NULL!	#NULL!	#NULL!	#NULL!		#NULL!	0	0	1	0
2	2	3	1	1	1	0	0	0	0	0		1	#NULL!	#NULL!	#NULL!	#NULL!	#NULL!	#NULL!		#NULL!	1	1	0	0	0	0		1	#NULL!	#NULL!	#NULL!	#NULL!	#NULL!	#NULL!	#NULL!	#NULL!		#NULL!	1	1	0	0	0		1	#NULL!	#NULL!	#NULL!	#NULL!
2	2	5	3	2	#NULL!	#NULL!	#NULL!	#NULL!	#NULL!	#NULL!		#NULL!	0	1	0	0	0	0		2	1	1	1	1	1	0		3	#NULL!	#NULL!	#NULL!	#NULL!	#NULL!	#NULL!	#NULL!	#NULL!		#NULL!	2	#NULL!	#NULL!	#NULL!	#NULL!		#NULL!	1	0	1	0
2	1	5	3	2	#NULL!	#NULL!	#NULL!	#NULL!	#NULL!	#NULL!		#NULL!	0	0	0	0	1	0		5	1	0	0	1	1	0		3	#NULL!	#NULL!	#NULL!	#NULL!	#NULL!	#NULL!	#NULL!	#NULL!		#NULL!	2	#NULL!	#NULL!	#NULL!	#NULL!		#NULL!	1	0	0	0
2	1	2	3	2	#NULL!	#NULL!	#NULL!	#NULL!	#NULL!	#NULL!		#NULL!	0	1	0	0	0	0		2	1	0	0	0	1	0		4	#NULL!	#NULL!	#NULL!	#NULL!	#NULL!	#NULL!	#NULL!	#NULL!		#NULL!	2	#NULL!	#NULL!	#NULL!	#NULL!		#NULL!	1	0	0	0
1	2	3	3	2	#NULL!	#NULL!	#NULL!	#NULL!	#NULL!	#NULL!		#NULL!	0	1	0	0	0	0		2	1	0	0	0	1	0		4	#NULL!	#NULL!	#NULL!	#NULL!	#NULL!	#NULL!	#NULL!	#NULL!		#NULL!	2	#NULL!	#NULL!	#NULL!	#NULL!		#NULL!	0	0	0	1
2	2	1	4	2	#NULL!	#NULL!	#NULL!	#NULL!	#NULL!	#NULL!		#NULL!	1	1	1	1	0	0		1	2	#NULL!	#NULL!	#NULL!	#NULL!	#NULL!		#NULL!	1	1	0	0	1	1	0	0		1	2	#NULL!	#NULL!	#NULL!	#NULL!		#NULL!	1	0	1	0
2	2	4	1	2	#NULL!	#NULL!	#NULL!	#NULL!	#NULL!	#NULL!		#NULL!	0	0	0	0	1	0		5	1	1	0	0	0	0		1	#NULL!	#NULL!	#NULL!	#NULL!	#NULL!	#NULL!	#NULL!	#NULL!		#NULL!	1	0	1	0	0		2	#NULL!	#NULL!	#NULL!	#NULL!
1	1	1	1	2	#NULL!	#NULL!	#NULL!	#NULL!	#NULL!	#NULL!		#NULL!	1	0	0	0	1	0		5	2	#NULL!	#NULL!	#NULL!	#NULL!	#NULL!		#NULL!	0	0	0	0	0	0	1	0		7	2	#NULL!	#NULL!	#NULL!	#NULL!		#NULL!	1	0	0	0
2	2	4	2	2	#NULL!	#NULL!	#NULL!	#NULL!	#NULL!	#NULL!		#NULL!	1	0	0	0	0	0		1	2	#NULL!	#NULL!	#NULL!	#NULL!	#NULL!		#NULL!	0	1	0	0	0	0	0	0		2	2	#NULL!	#NULL!	#NULL!	#NULL!		#NULL!	1	0	0	0
2	2	3	3	2	#NULL!	#NULL!	#NULL!	#NULL!	#NULL!	#NULL!		#NULL!	0	0	0	0	1	0		5	1	0	0	1	0	0		3	#NULL!	#NULL!	#NULL!	#NULL!	#NULL!	#NULL!	#NULL!	#NULL!		#NULL!	2	#NULL!	#NULL!	#NULL!	#NULL!		#NULL!	1	0	0	0
2	2	7	1	1	1	0	0	0	0	0		1	#NULL!	#NULL!	#NULL!	#NULL!	#NULL!	#NULL!		#NULL!	1	1	0	0	0	0		1	#NULL!	#NULL!	#NULL!	#NULL!	#NULL!	#NULL!	#NULL!	#NULL!		#NULL!	2	#NULL!	#NULL!	#NULL!	#NULL!		#NULL!	0	0	1	0
2	1	3	3	1	0	1	0	0	0	0		2	#NULL!	#NULL!	#NULL!	#NULL!	#NULL!	#NULL!		#NULL!	1	1	0	0	0	0		1	#NULL!	#NULL!	#NULL!	#NULL!	#NULL!	#NULL!	#NULL!	#NULL!		#NULL!	1	1	0	0	0		1	#NULL!	#NULL!	#NULL!	#NULL!
2	2	7	3	2	#NULL!	#NULL!	#NULL!	#NULL!	#NULL!	#NULL!		#NULL!	0	1	0	0	0	0		2	1	0	0	1	0	0		3	#NULL!	#NULL!	#NULL!	#NULL!	#NULL!	#NULL!	#NULL!	#NULL!		#NULL!	2	#NULL!	#NULL!	#NULL!	#NULL!		#NULL!	1	0	1	0
2	2	5	2	2	#NULL!	#NULL!	#NULL!	#NULL!	#NULL!	#NULL!		#NULL!	0	0	0	0	1	0		5	1	0	0	1	1	0		4	#NULL!	#NULL!	#NULL!	#NULL!	#NULL!	#NULL!	#NULL!	#NULL!		#NULL!	2	#NULL!	#NULL!	#NULL!	#NULL!		#NULL!	1	1	0	0
1	2	2	2	2	#NULL!	#NULL!	#NULL!	#NULL!	#NULL!	#NULL!		#NULL!	0	0	1	0	0	0		3	1	0	0	1	0	0		3	#NULL!	#NULL!	#NULL!	#NULL!	#NULL!	#NULL!	#NULL!	#NULL!		#NULL!	1	0	0	1	0		3	#NULL!	#NULL!	#NULL!	#NULL!
2	2	7	3	2	#NULL!	#NULL!	#NULL!	#NULL!	#NULL!	#NULL!		#NULL!	1	1	1	0	0	0		2	1	1	1	1	1	0		4	#NULL!	#NULL!	#NULL!	#NULL!	#NULL!	#NULL!	#NULL!	#NULL!		#NULL!	2	#NULL!	#NULL!	#NULL!	#NULL!		#NULL!	1	1	1	0
2	1	3	3	2	#NULL!	#NULL!	#NULL!	#NULL!	#NULL!	#NULL!		#NULL!	0	1	0	0	0	0		2	1	0	0	1	0	0		3	#NULL!	#NULL!	#NULL!	#NULL!	#NULL!	#NULL!	#NULL!	#NULL!		#NULL!	2	#NULL!	#NULL!	#NULL!	#NULL!		#NULL!	1	0	1	1
2	1	2	3	2	#NULL!	#NULL!	#NULL!	#NULL!	#NULL!	#NULL!		#NULL!	0	1	0	0	0	0		2	2	#NULL!	#NULL!	#NULL!	#NULL!	#NULL!		#NULL!	0	0	1	0	0	0	0	0		3	2	#NULL!	#NULL!	#NULL!	#NULL!		#NULL!	1	0	0	0
2	1	4	3	2	#NULL!	#NULL!	#NULL!	#NULL!	#NULL!	#NULL!		#NULL!	0	1	0	0	0	0		2	1	0	0	1	0	0		3	#NULL!	#NULL!	#NULL!	#NULL!	#NULL!	#NULL!	#NULL!	#NULL!		#NULL!	2	#NULL!	#NULL!	#NULL!	#NULL!		#NULL!	0	0	1	0
2	2	1	1	2	#NULL!	#NULL!	#NULL!	#NULL!	#NULL!	#NULL!		#NULL!	1	1	1	1	1	0		4	1	0	1	0	1	0		4	#NULL!	#NULL!	#NULL!	#NULL!	#NULL!	#NULL!	#NULL!	#NULL!		#NULL!	1	0	1	0	0		2	#NULL!	#NULL!	#NULL!	#NULL!
1	2	7	2	1	1	0	0	0	0	0		1	#NULL!	#NULL!	#NULL!	#NULL!	#NULL!	#NULL!		#NULL!	1	1	0	0	0	0		1	#NULL!	#NULL!	#NULL!	#NULL!	#NULL!	#NULL!	#NULL!	#NULL!		#NULL!	1	1	1	0	0		1	#NULL!	#NULL!	#NULL!	#NULL!
2	2	4	3	2	#NULL!	#NULL!	#NULL!	#NULL!	#NULL!	#NULL!		#NULL!	0	0	1	0	0	0		3	2	#NULL!	#NULL!	#NULL!	#NULL!	#NULL!		#NULL!	1	0	0	0	0	0	0	0		1	2	#NULL!	#NULL!	#NULL!	#NULL!		#NULL!	1	0	0	0
2	2	2	1	1	1	0	0	1	0	0		1	#NULL!	#NULL!	#NULL!	#NULL!	#NULL!	#NULL!		#NULL!	1	1	0	1	0	0		1	#NULL!	#NULL!	#NULL!	#NULL!	#NULL!	#NULL!	#NULL!	#NULL!		#NULL!	2	#NULL!	#NULL!	#NULL!	#NULL!		#NULL!	1	0	0	0
2	1	1	3	2	#NULL!	#NULL!	#NULL!	#NULL!	#NULL!	#NULL!		#NULL!	1	0	0	0	0	0		1	1	1	0	0	1	0		4	#NULL!	#NULL!	#NULL!	#NULL!	#NULL!	#NULL!	#NULL!	#NULL!		#NULL!	2	#NULL!	#NULL!	#NULL!	#NULL!		#NULL!	0	0	1	0
1	2	3	3	2	#NULL!	#NULL!	#NULL!	#NULL!	#NULL!	#NULL!		#NULL!	0	1	1	0	0	0		2	1	1	1	0	0	0		2	#NULL!	#NULL!	#NULL!	#NULL!	#NULL!	#NULL!	#NULL!	#NULL!		#NULL!	2	#NULL!	#NULL!	#NULL!	#NULL!		#NULL!	0	0	1	0
2	1	4	3	2	#NULL!	#NULL!	#NULL!	#NULL!	#NULL!	#NULL!		#NULL!	0	0	0	0	1	0		5	1	1	0	0	0	0		1	#NULL!	#NULL!	#NULL!	#NULL!	#NULL!	#NULL!	#NULL!	#NULL!		#NULL!	2	#NULL!	#NULL!	#NULL!	#NULL!		#NULL!	0	0	1	0
2	2	3	3	2	#NULL!	#NULL!	#NULL!	#NULL!	#NULL!	#NULL!		#NULL!	1	1	0	1	1	0		1	2	#NULL!	#NULL!	#NULL!	#NULL!	#NULL!		#NULL!	0	1	0	0	0	0	0	0		2	2	#NULL!	#NULL!	#NULL!	#NULL!		#NULL!	1	0	0	0
2	2	6	3	2	#NULL!	#NULL!	#NULL!	#NULL!	#NULL!	#NULL!		#NULL!	1	0	0	0	1	0		5	1	1	0	1	0	0		3	#NULL!	#NULL!	#NULL!	#NULL!	#NULL!	#NULL!	#NULL!	#NULL!		#NULL!	2	#NULL!	#NULL!	#NULL!	#NULL!		#NULL!	0	0	1	0
2	2	4	1	2	#NULL!	#NULL!	#NULL!	#NULL!	#NULL!	#NULL!		#NULL!	1	0	0	0	0	0		1	1	0	0	1	0	0		3	#NULL!	#NULL!	#NULL!	#NULL!	#NULL!	#NULL!	#NULL!	#NULL!		#NULL!	2	#NULL!	#NULL!	#NULL!	#NULL!		#NULL!	1	0	0	0
2	2	4	3	1	0	0	0	1	0	0		4	#NULL!	#NULL!	#NULL!	#NULL!	#NULL!	#NULL!		#NULL!	1	0	0	0	1	0		4	#NULL!	#NULL!	#NULL!	#NULL!	#NULL!	#NULL!	#NULL!	#NULL!		#NULL!	2	#NULL!	#NULL!	#NULL!	#NULL!		#NULL!	0	0	0	0
2	1	4	3	1	1	0	0	1	1	0		1	#NULL!	#NULL!	#NULL!	#NULL!	#NULL!	#NULL!		#NULL!	1	1	0	1	1	0		1	#NULL!	#NULL!	#NULL!	#NULL!	#NULL!	#NULL!	#NULL!	#NULL!		#NULL!	1	1	0	1	0		1	#NULL!	#NULL!	#NULL!	#NULL!
2	2	4	2	1	1	1	1	0	1	0		1	#NULL!	#NULL!	#NULL!	#NULL!	#NULL!	#NULL!		#NULL!	1	1	1	1	1	0		1	#NULL!	#NULL!	#NULL!	#NULL!	#NULL!	#NULL!	#NULL!	#NULL!		#NULL!	1	1	1	0	0		1	#NULL!	#NULL!	#NULL!	#NULL!
2	2	6	2	2	#NULL!	#NULL!	#NULL!	#NULL!	#NULL!	#NULL!		#NULL!	0	1	0	0	0	0		2	1	0	0	0	1	0		4	#NULL!	#NULL!	#NULL!	#NULL!	#NULL!	#NULL!	#NULL!	#NULL!		#NULL!	2	#NULL!	#NULL!	#NULL!	#NULL!		#NULL!	1	0	0	0
2	2	1	3	2	#NULL!	#NULL!	#NULL!	#NULL!	#NULL!	#NULL!		#NULL!	0	0	0	1	1	0		5	2	#NULL!	#NULL!	#NULL!	#NULL!	#NULL!		#NULL!	0	0	0	0	0	1	1	0		7	2	#NULL!	#NULL!	#NULL!	#NULL!		#NULL!	0	0	0	0
2	1	4	3	1	0	1	0	0	0	0		2	#NULL!	#NULL!	#NULL!	#NULL!	#NULL!	#NULL!		#NULL!	1	0	0	0	1	0		4	#NULL!	#NULL!	#NULL!	#NULL!	#NULL!	#NULL!	#NULL!	#NULL!		#NULL!	1	0	1	0	0		2	#NULL!	#NULL!	#NULL!	#NULL!
2	1	4	3	2	#NULL!	#NULL!	#NULL!	#NULL!	#NULL!	#NULL!		#NULL!	1	1	1	1	1	0		2	1	1	1	1	1	0		2	#NULL!	#NULL!	#NULL!	#NULL!	#NULL!	#NULL!	#NULL!	#NULL!		#NULL!	2	#NULL!	#NULL!	#NULL!	#NULL!		#NULL!	1	0	1	0
2	2	2	1	2	#NULL!	#NULL!	#NULL!	#NULL!	#NULL!	#NULL!		#NULL!	1	1	0	0	1	0		5	1	1	0	1	1	0		3	#NULL!	#NULL!	#NULL!	#NULL!	#NULL!	#NULL!	#NULL!	#NULL!		#NULL!	1	0	1	0	0		2	#NULL!	#NULL!	#NULL!	#NULL!
2	2	2	3	2	#NULL!	#NULL!	#NULL!	#NULL!	#NULL!	#NULL!		#NULL!	1	1	0	0	0	0		1	1	0	1	1	1	0		3	#NULL!	#NULL!	#NULL!	#NULL!	#NULL!	#NULL!	#NULL!	#NULL!		#NULL!	2	#NULL!	#NULL!	#NULL!	#NULL!		#NULL!	1	1	0	0
2	1	4	3	2	#NULL!	#NULL!	#NULL!	#NULL!	#NULL!	#NULL!		#NULL!	1	0	0	0	0	0		1	1	0	0	1	0	0		3	#NULL!	#NULL!	#NULL!	#NULL!	#NULL!	#NULL!	#NULL!	#NULL!		#NULL!	2	#NULL!	#NULL!	#NULL!	#NULL!		#NULL!	1	0	0	0
2	2	3	3	1	1	0	1	1	0	0		3	#NULL!	#NULL!	#NULL!	#NULL!	#NULL!	#NULL!		#NULL!	1	1	1	1	0	0		3	#NULL!	#NULL!	#NULL!	#NULL!	#NULL!	#NULL!	#NULL!	#NULL!		#NULL!	2	#NULL!	#NULL!	#NULL!	#NULL!		#NULL!	1	0	1	1
2	1	4	1	2	#NULL!	#NULL!	#NULL!	#NULL!	#NULL!	#NULL!		#NULL!	0	0	1	0	0	0		3	1	0	1	0	0	0		2	#NULL!	#NULL!	#NULL!	#NULL!	#NULL!	#NULL!	#NULL!	#NULL!		#NULL!	2	#NULL!	#NULL!	#NULL!	#NULL!		#NULL!	1	1	0	0
1	1	1	2	1	0	0	1	0	0	0		3	#NULL!	#NULL!	#NULL!	#NULL!	#NULL!	#NULL!		#NULL!	1	0	1	0	0	0		2	#NULL!	#NULL!	#NULL!	#NULL!	#NULL!	#NULL!	#NULL!	#NULL!		#NULL!	2	#NULL!	#NULL!	#NULL!	#NULL!		#NULL!	0	1	0	0
2	2	7	3	2	#NULL!	#NULL!	#NULL!	#NULL!	#NULL!	#NULL!		#NULL!	0	0	1	0	1	0		5	1	1	0	0	1	0		4	#NULL!	#NULL!	#NULL!	#NULL!	#NULL!	#NULL!	#NULL!	#NULL!		#NULL!	2	#NULL!	#NULL!	#NULL!	#NULL!		#NULL!	1	0	0	0
2	1	5	1	1	0	1	0	0	0	0		2	#NULL!	#NULL!	#NULL!	#NULL!	#NULL!	#NULL!		#NULL!	1	0	0	0	1	0		4	#NULL!	#NULL!	#NULL!	#NULL!	#NULL!	#NULL!	#NULL!	#NULL!		#NULL!	1	0	1	0	0		2	#NULL!	#NULL!	#NULL!	#NULL!
2	1	4	2	2	#NULL!	#NULL!	#NULL!	#NULL!	#NULL!	#NULL!		#NULL!	1	1	0	0	0	0		1	1	0	0	1	1	0		3	#NULL!	#NULL!	#NULL!	#NULL!	#NULL!	#NULL!	#NULL!	#NULL!		#NULL!	2	#NULL!	#NULL!	#NULL!	#NULL!		#NULL!	1	0	1	0
2	1	2	3	2	#NULL!	#NULL!	#NULL!	#NULL!	#NULL!	#NULL!		#NULL!	0	1	0	0	0	0		2	1	0	0	1	0	0		3	#NULL!	#NULL!	#NULL!	#NULL!	#NULL!	#NULL!	#NULL!	#NULL!		#NULL!	1	0	1	0	0		2	#NULL!	#NULL!	#NULL!	#NULL!
2	2	4	1	1	1	0	0	1	0	0		4	#NULL!	#NULL!	#NULL!	#NULL!	#NULL!	#NULL!		#NULL!	1	1	1	1	1	1	Mensen kunnen daardoor ook nog deelnemen aan arbeidsproces en leveren zo weer geld terug	4	#NULL!	#NULL!	#NULL!	#NULL!	#NULL!	#NULL!	#NULL!	#NULL!		#NULL!	2	#NULL!	#NULL!	#NULL!	#NULL!		#NULL!	1	0	0	0
2	2	4	2	2	#NULL!	#NULL!	#NULL!	#NULL!	#NULL!	#NULL!		#NULL!	0	1	0	0	0	0		2	1	0	1	0	0	0		2	#NULL!	#NULL!	#NULL!	#NULL!	#NULL!	#NULL!	#NULL!	#NULL!		#NULL!	2	#NULL!	#NULL!	#NULL!	#NULL!		#NULL!	1	0	1	0
2	1	2	3	2	#NULL!	#NULL!	#NULL!	#NULL!	#NULL!	#NULL!		#NULL!	0	1	0	0	0	0		2	1	0	0	1	1	0		4	#NULL!	#NULL!	#NULL!	#NULL!	#NULL!	#NULL!	#NULL!	#NULL!		#NULL!	2	#NULL!	#NULL!	#NULL!	#NULL!		#NULL!	1	0	1	1
2	1	1	3	2	#NULL!	#NULL!	#NULL!	#NULL!	#NULL!	#NULL!		#NULL!	1	0	0	0	0	0		1	2	#NULL!	#NULL!	#NULL!	#NULL!	#NULL!		#NULL!	0	1	0	0	0	0	0	0		2	2	#NULL!	#NULL!	#NULL!	#NULL!		#NULL!	1	0	0	0
2	1	5	1	2	#NULL!	#NULL!	#NULL!	#NULL!	#NULL!	#NULL!		#NULL!	1	0	0	0	0	0		1	1	1	0	0	0	0		1	#NULL!	#NULL!	#NULL!	#NULL!	#NULL!	#NULL!	#NULL!	#NULL!		#NULL!	2	#NULL!	#NULL!	#NULL!	#NULL!		#NULL!	0	1	0	0
2	2	7	1	1	1	1	0	1	0	0		2	#NULL!	#NULL!	#NULL!	#NULL!	#NULL!	#NULL!		#NULL!	1	1	0	1	1	0		4	#NULL!	#NULL!	#NULL!	#NULL!	#NULL!	#NULL!	#NULL!	#NULL!		#NULL!	1	1	0	0	0		1	#NULL!	#NULL!	#NULL!	#NULL!
1	2	1	2	2	#NULL!	#NULL!	#NULL!	#NULL!	#NULL!	#NULL!		#NULL!	0	1	1	1	1	0		4	1	0	1	0	1	0		4	#NULL!	#NULL!	#NULL!	#NULL!	#NULL!	#NULL!	#NULL!	#NULL!		#NULL!	2	#NULL!	#NULL!	#NULL!	#NULL!		#NULL!	1	0	0	0
2	1	2	2	2	#NULL!	#NULL!	#NULL!	#NULL!	#NULL!	#NULL!		#NULL!	0	1	0	0	0	0		2	1	0	1	0	0	0		2	#NULL!	#NULL!	#NULL!	#NULL!	#NULL!	#NULL!	#NULL!	#NULL!		#NULL!	2	#NULL!	#NULL!	#NULL!	#NULL!		#NULL!	0	0	1	0
2	2	4	3	2	#NULL!	#NULL!	#NULL!	#NULL!	#NULL!	#NULL!		#NULL!	0	1	0	0	0	0		2	1	1	1	1	1	0		1	#NULL!	#NULL!	#NULL!	#NULL!	#NULL!	#NULL!	#NULL!	#NULL!		#NULL!	2	#NULL!	#NULL!	#NULL!	#NULL!		#NULL!	1	0	1	0
2	1	6	3	2	#NULL!	#NULL!	#NULL!	#NULL!	#NULL!	#NULL!		#NULL!	0	0	0	0	1	0		5	1	0	0	0	1	0		4	#NULL!	#NULL!	#NULL!	#NULL!	#NULL!	#NULL!	#NULL!	#NULL!		#NULL!	2	#NULL!	#NULL!	#NULL!	#NULL!		#NULL!	0	0	0	0
2	2	3	3	2	#NULL!	#NULL!	#NULL!	#NULL!	#NULL!	#NULL!		#NULL!	1	1	1	0	0	0		1	1	1	1	1	1	0		1	#NULL!	#NULL!	#NULL!	#NULL!	#NULL!	#NULL!	#NULL!	#NULL!		#NULL!	2	#NULL!	#NULL!	#NULL!	#NULL!		#NULL!	1	0	0	0
2	2	4	1	2	#NULL!	#NULL!	#NULL!	#NULL!	#NULL!	#NULL!		#NULL!	1	0	0	0	0	0		1	1	1	0	0	0	0		1	#NULL!	#NULL!	#NULL!	#NULL!	#NULL!	#NULL!	#NULL!	#NULL!		#NULL!	2	#NULL!	#NULL!	#NULL!	#NULL!		#NULL!	1	1	1	0
2	1	2	2	1	0	0	0	1	1	0		4	#NULL!	#NULL!	#NULL!	#NULL!	#NULL!	#NULL!		#NULL!	1	1	1	1	1	0		4	#NULL!	#NULL!	#NULL!	#NULL!	#NULL!	#NULL!	#NULL!	#NULL!		#NULL!	1	1	0	0	0		1	#NULL!	#NULL!	#NULL!	#NULL!
2	2	4	3	2	#NULL!	#NULL!	#NULL!	#NULL!	#NULL!	#NULL!		#NULL!	1	1	0	0	0	1	Geeft levensverlenging maar ook veel klachten	1	1	0	0	1	1	0		4	#NULL!	#NULL!	#NULL!	#NULL!	#NULL!	#NULL!	#NULL!	#NULL!		#NULL!	2	#NULL!	#NULL!	#NULL!	#NULL!		#NULL!	1	0	0	0
2	2	6	1	2	#NULL!	#NULL!	#NULL!	#NULL!	#NULL!	#NULL!		#NULL!	1	1	0	0	0	0		1	1	0	0	1	0	0		3	#NULL!	#NULL!	#NULL!	#NULL!	#NULL!	#NULL!	#NULL!	#NULL!		#NULL!	2	#NULL!	#NULL!	#NULL!	#NULL!		#NULL!	0	0	1	0
2	2	4	2	1	1	0	0	1	1	0		5	#NULL!	#NULL!	#NULL!	#NULL!	#NULL!	#NULL!		#NULL!	1	1	0	0	1	0		1	#NULL!	#NULL!	#NULL!	#NULL!	#NULL!	#NULL!	#NULL!	#NULL!		#NULL!	2	#NULL!	#NULL!	#NULL!	#NULL!		#NULL!	0	1	1	0
2	2	2	3	2	#NULL!	#NULL!	#NULL!	#NULL!	#NULL!	#NULL!		#NULL!	1	1	1	0	0	0		2	2	#NULL!	#NULL!	#NULL!	#NULL!	#NULL!		#NULL!	0	0	0	1	1	1	0	1	Het is maar voor een kleine groep van de bevolking van Nederland	8	2	#NULL!	#NULL!	#NULL!	#NULL!		#NULL!	1	0	0	0
2	1	4	3	2	#NULL!	#NULL!	#NULL!	#NULL!	#NULL!	#NULL!		#NULL!	0	1	0	0	0	0		2	1	0	1	0	0	1	Mensen kunnen nu weer gaan werken, je bespaart dan op uitkeringen.	2	#NULL!	#NULL!	#NULL!	#NULL!	#NULL!	#NULL!	#NULL!	#NULL!		#NULL!	2	#NULL!	#NULL!	#NULL!	#NULL!		#NULL!	0	0	1	0
1	2	7	3	2	#NULL!	#NULL!	#NULL!	#NULL!	#NULL!	#NULL!		#NULL!	0	1	0	0	0	0		2	1	0	0	1	0	0		3	#NULL!	#NULL!	#NULL!	#NULL!	#NULL!	#NULL!	#NULL!	#NULL!		#NULL!	2	#NULL!	#NULL!	#NULL!	#NULL!		#NULL!	1	0	0	0
2	2	1	3	2	#NULL!	#NULL!	#NULL!	#NULL!	#NULL!	#NULL!		#NULL!	0	1	0	0	0	0		2	1	0	0	1	1	0		4	#NULL!	#NULL!	#NULL!	#NULL!	#NULL!	#NULL!	#NULL!	#NULL!		#NULL!	2	#NULL!	#NULL!	#NULL!	#NULL!		#NULL!	1	0	0	0
2	2	7	3	1	1	0	0	0	0	0		1	#NULL!	#NULL!	#NULL!	#NULL!	#NULL!	#NULL!		#NULL!	1	1	0	0	0	0		1	#NULL!	#NULL!	#NULL!	#NULL!	#NULL!	#NULL!	#NULL!	#NULL!		#NULL!	1	1	0	0	0		1	#NULL!	#NULL!	#NULL!	#NULL!
2	2	3	2	2	#NULL!	#NULL!	#NULL!	#NULL!	#NULL!	#NULL!		#NULL!	0	1	0	0	0	0		2	2	#NULL!	#NULL!	#NULL!	#NULL!	#NULL!		#NULL!	1	0	0	0	0	0	0	0		1	2	#NULL!	#NULL!	#NULL!	#NULL!		#NULL!	0	0	1	1
2	2	4	3	1	1	0	1	1	0	0		4	#NULL!	#NULL!	#NULL!	#NULL!	#NULL!	#NULL!		#NULL!	1	0	0	1	1	0		4	#NULL!	#NULL!	#NULL!	#NULL!	#NULL!	#NULL!	#NULL!	#NULL!		#NULL!	2	#NULL!	#NULL!	#NULL!	#NULL!		#NULL!	1	0	1	0
1	2	1	2	2	#NULL!	#NULL!	#NULL!	#NULL!	#NULL!	#NULL!		#NULL!	0	1	0	1	0	0		4	1	0	0	0	1	0		4	#NULL!	#NULL!	#NULL!	#NULL!	#NULL!	#NULL!	#NULL!	#NULL!		#NULL!	2	#NULL!	#NULL!	#NULL!	#NULL!		#NULL!	1	0	0	0
1	2	3	2	2	#NULL!	#NULL!	#NULL!	#NULL!	#NULL!	#NULL!		#NULL!	0	0	1	0	0	0		3	2	#NULL!	#NULL!	#NULL!	#NULL!	#NULL!		#NULL!	0	0	1	0	0	0	0	0		3	2	#NULL!	#NULL!	#NULL!	#NULL!		#NULL!	0	0	0	1
2	1	2	3	2	#NULL!	#NULL!	#NULL!	#NULL!	#NULL!	#NULL!		#NULL!	1	1	0	1	1	0		2	1	1	1	1	1	0		4	#NULL!	#NULL!	#NULL!	#NULL!	#NULL!	#NULL!	#NULL!	#NULL!		#NULL!	2	#NULL!	#NULL!	#NULL!	#NULL!		#NULL!	1	0	1	0
2	2	4	3	2	#NULL!	#NULL!	#NULL!	#NULL!	#NULL!	#NULL!		#NULL!	0	1	0	0	0	0		2	2	#NULL!	#NULL!	#NULL!	#NULL!	#NULL!		#NULL!	1	1	1	1	0	0	0	0		1	2	#NULL!	#NULL!	#NULL!	#NULL!		#NULL!	1	0	0	0
2	2	5	4	2	#NULL!	#NULL!	#NULL!	#NULL!	#NULL!	#NULL!		#NULL!	0	0	0	1	0	0		4	2	#NULL!	#NULL!	#NULL!	#NULL!	#NULL!		#NULL!	0	0	0	0	0	1	0	0		6	2	#NULL!	#NULL!	#NULL!	#NULL!		#NULL!	1	0	0	0
2	2	7	3	2	#NULL!	#NULL!	#NULL!	#NULL!	#NULL!	#NULL!		#NULL!	0	0	0	0	1	0		5	1	0	0	0	1	0		4	#NULL!	#NULL!	#NULL!	#NULL!	#NULL!	#NULL!	#NULL!	#NULL!		#NULL!	2	#NULL!	#NULL!	#NULL!	#NULL!		#NULL!	0	0	0	0
2	2	3	3	2	#NULL!	#NULL!	#NULL!	#NULL!	#NULL!	#NULL!		#NULL!	0	1	0	0	0	0		2	1	0	0	1	1	0		3	#NULL!	#NULL!	#NULL!	#NULL!	#NULL!	#NULL!	#NULL!	#NULL!		#NULL!	2	#NULL!	#NULL!	#NULL!	#NULL!		#NULL!	1	0	0	0
2	1	5	1	1	0	1	0	0	0	0		2	#NULL!	#NULL!	#NULL!	#NULL!	#NULL!	#NULL!		#NULL!	1	0	1	0	1	0		4	#NULL!	#NULL!	#NULL!	#NULL!	#NULL!	#NULL!	#NULL!	#NULL!		#NULL!	2	#NULL!	#NULL!	#NULL!	#NULL!		#NULL!	0	0	0	1
1	2	1	2	2	#NULL!	#NULL!	#NULL!	#NULL!	#NULL!	#NULL!		#NULL!	0	0	1	1	1	0		4	1	0	0	1	1	0		4	#NULL!	#NULL!	#NULL!	#NULL!	#NULL!	#NULL!	#NULL!	#NULL!		#NULL!	2	#NULL!	#NULL!	#NULL!	#NULL!		#NULL!	0	0	0	1
2	2	2	1	1	1	1	0	0	0	0		1	#NULL!	#NULL!	#NULL!	#NULL!	#NULL!	#NULL!		#NULL!	1	1	0	1	0	0		3	#NULL!	#NULL!	#NULL!	#NULL!	#NULL!	#NULL!	#NULL!	#NULL!		#NULL!	2	#NULL!	#NULL!	#NULL!	#NULL!		#NULL!	1	0	1	0
2	2	2	3	2	#NULL!	#NULL!	#NULL!	#NULL!	#NULL!	#NULL!		#NULL!	1	0	0	0	0	0		1	1	0	0	1	0	0		3	#NULL!	#NULL!	#NULL!	#NULL!	#NULL!	#NULL!	#NULL!	#NULL!		#NULL!	2	#NULL!	#NULL!	#NULL!	#NULL!		#NULL!	1	0	0	0
2	2	7	1	2	#NULL!	#NULL!	#NULL!	#NULL!	#NULL!	#NULL!		#NULL!	0	1	0	0	0	0		2	1	1	1	1	1	0		3	#NULL!	#NULL!	#NULL!	#NULL!	#NULL!	#NULL!	#NULL!	#NULL!		#NULL!	2	#NULL!	#NULL!	#NULL!	#NULL!		#NULL!	1	0	1	0
2	1	4	1	2	#NULL!	#NULL!	#NULL!	#NULL!	#NULL!	#NULL!		#NULL!	1	1	0	0	1	0		2	1	1	1	1	0	0		3	#NULL!	#NULL!	#NULL!	#NULL!	#NULL!	#NULL!	#NULL!	#NULL!		#NULL!	2	#NULL!	#NULL!	#NULL!	#NULL!		#NULL!	1	0	0	0
2	2	6	3	2	#NULL!	#NULL!	#NULL!	#NULL!	#NULL!	#NULL!		#NULL!	1	0	0	0	0	0		1	1	0	1	1	0	0		3	#NULL!	#NULL!	#NULL!	#NULL!	#NULL!	#NULL!	#NULL!	#NULL!		#NULL!	2	#NULL!	#NULL!	#NULL!	#NULL!		#NULL!	1	0	0	0
2	2	5	1	2	#NULL!	#NULL!	#NULL!	#NULL!	#NULL!	#NULL!		#NULL!	0	0	0	0	1	0		5	1	1	0	1	1	0		4	#NULL!	#NULL!	#NULL!	#NULL!	#NULL!	#NULL!	#NULL!	#NULL!		#NULL!	2	#NULL!	#NULL!	#NULL!	#NULL!		#NULL!	0	0	0	0
2	1	5	2	1	0	0	0	1	0	0		4	#NULL!	#NULL!	#NULL!	#NULL!	#NULL!	#NULL!		#NULL!	1	0	0	0	1	0		4	#NULL!	#NULL!	#NULL!	#NULL!	#NULL!	#NULL!	#NULL!	#NULL!		#NULL!	2	#NULL!	#NULL!	#NULL!	#NULL!		#NULL!	0	0	0	1
2	2	1	2	2	#NULL!	#NULL!	#NULL!	#NULL!	#NULL!	#NULL!		#NULL!	0	1	0	0	0	0		2	1	0	0	1	0	0		3	#NULL!	#NULL!	#NULL!	#NULL!	#NULL!	#NULL!	#NULL!	#NULL!		#NULL!	2	#NULL!	#NULL!	#NULL!	#NULL!		#NULL!	0	0	1	0
2	2	4	1	2	#NULL!	#NULL!	#NULL!	#NULL!	#NULL!	#NULL!		#NULL!	1	1	0	0	1	0		2	1	1	0	0	1	0		1	#NULL!	#NULL!	#NULL!	#NULL!	#NULL!	#NULL!	#NULL!	#NULL!		#NULL!	2	#NULL!	#NULL!	#NULL!	#NULL!		#NULL!	1	0	0	0
2	2	5	2	1	1	1	1	1	0	0		2	#NULL!	#NULL!	#NULL!	#NULL!	#NULL!	#NULL!		#NULL!	1	0	1	1	1	0		4	#NULL!	#NULL!	#NULL!	#NULL!	#NULL!	#NULL!	#NULL!	#NULL!		#NULL!	1	0	1	0	0		2	#NULL!	#NULL!	#NULL!	#NULL!
2	2	5	1	1	0	1	0	0	0	0		2	#NULL!	#NULL!	#NULL!	#NULL!	#NULL!	#NULL!		#NULL!	1	0	0	0	1	0		4	#NULL!	#NULL!	#NULL!	#NULL!	#NULL!	#NULL!	#NULL!	#NULL!		#NULL!	1	0	0	1	0		3	#NULL!	#NULL!	#NULL!	#NULL!
1	2	6	1	2	#NULL!	#NULL!	#NULL!	#NULL!	#NULL!	#NULL!		#NULL!	0	1	0	0	1	0		5	1	1	0	0	1	0		4	#NULL!	#NULL!	#NULL!	#NULL!	#NULL!	#NULL!	#NULL!	#NULL!		#NULL!	2	#NULL!	#NULL!	#NULL!	#NULL!		#NULL!	0	0	0	0
2	2	1	3	2	#NULL!	#NULL!	#NULL!	#NULL!	#NULL!	#NULL!		#NULL!	0	1	0	0	0	0		2	1	0	1	0	0	0		2	#NULL!	#NULL!	#NULL!	#NULL!	#NULL!	#NULL!	#NULL!	#NULL!		#NULL!	2	#NULL!	#NULL!	#NULL!	#NULL!		#NULL!	1	0	1	0
2	2	3	3	2	#NULL!	#NULL!	#NULL!	#NULL!	#NULL!	#NULL!		#NULL!	0	1	0	1	0	0		2	1	0	1	1	0	0		3	#NULL!	#NULL!	#NULL!	#NULL!	#NULL!	#NULL!	#NULL!	#NULL!		#NULL!	2	#NULL!	#NULL!	#NULL!	#NULL!		#NULL!	1	0	0	0
2	2	4	2	2	#NULL!	#NULL!	#NULL!	#NULL!	#NULL!	#NULL!		#NULL!	0	0	1	0	0	0		3	1	0	0	1	0	0		3	#NULL!	#NULL!	#NULL!	#NULL!	#NULL!	#NULL!	#NULL!	#NULL!		#NULL!	2	#NULL!	#NULL!	#NULL!	#NULL!		#NULL!	0	0	0	0
2	2	5	3	2	#NULL!	#NULL!	#NULL!	#NULL!	#NULL!	#NULL!		#NULL!	1	0	0	0	1	0		5	1	1	1	0	1	0		4	#NULL!	#NULL!	#NULL!	#NULL!	#NULL!	#NULL!	#NULL!	#NULL!		#NULL!	2	#NULL!	#NULL!	#NULL!	#NULL!		#NULL!	1	0	1	0
2	2	2	3	2	#NULL!	#NULL!	#NULL!	#NULL!	#NULL!	#NULL!		#NULL!	0	1	0	0	0	0		2	1	0	0	1	0	0		3	#NULL!	#NULL!	#NULL!	#NULL!	#NULL!	#NULL!	#NULL!	#NULL!		#NULL!	2	#NULL!	#NULL!	#NULL!	#NULL!		#NULL!	0	0	0	0
1	2	1	1	2	#NULL!	#NULL!	#NULL!	#NULL!	#NULL!	#NULL!		#NULL!	0	1	0	1	1	0		2	1	0	1	0	1	0		2	#NULL!	#NULL!	#NULL!	#NULL!	#NULL!	#NULL!	#NULL!	#NULL!		#NULL!	2	#NULL!	#NULL!	#NULL!	#NULL!		#NULL!	1	0	1	0
1	2	3	2	1	0	0	0	0	1	0		5	#NULL!	#NULL!	#NULL!	#NULL!	#NULL!	#NULL!		#NULL!	1	0	1	0	0	0		2	#NULL!	#NULL!	#NULL!	#NULL!	#NULL!	#NULL!	#NULL!	#NULL!		#NULL!	2	#NULL!	#NULL!	#NULL!	#NULL!		#NULL!	0	0	0	0
2	2	4	1	2	#NULL!	#NULL!	#NULL!	#NULL!	#NULL!	#NULL!		#NULL!	1	0	0	0	0	0		1	1	0	0	1	0	0		3	#NULL!	#NULL!	#NULL!	#NULL!	#NULL!	#NULL!	#NULL!	#NULL!		#NULL!	1	0	0	0	1	Kwaliteit van leven gaat waarschijnlijk omhoog	4	#NULL!	#NULL!	#NULL!	#NULL!
2	1	4	2	2	#NULL!	#NULL!	#NULL!	#NULL!	#NULL!	#NULL!		#NULL!	1	0	0	0	0	0		1	1	0	1	0	0	0		2	#NULL!	#NULL!	#NULL!	#NULL!	#NULL!	#NULL!	#NULL!	#NULL!		#NULL!	2	#NULL!	#NULL!	#NULL!	#NULL!		#NULL!	1	0	0	0
2	1	4	1	2	#NULL!	#NULL!	#NULL!	#NULL!	#NULL!	#NULL!		#NULL!	1	0	0	0	0	0		1	1	0	0	1	0	0		3	#NULL!	#NULL!	#NULL!	#NULL!	#NULL!	#NULL!	#NULL!	#NULL!		#NULL!	2	#NULL!	#NULL!	#NULL!	#NULL!		#NULL!	0	1	0	0
1	1	3	2	1	0	0	1	0	0	0		3	#NULL!	#NULL!	#NULL!	#NULL!	#NULL!	#NULL!		#NULL!	2	#NULL!	#NULL!	#NULL!	#NULL!	#NULL!		#NULL!	0	0	1	0	0	0	0	0		3	2	#NULL!	#NULL!	#NULL!	#NULL!		#NULL!	0	0	1	0
2	2	4	1	2	#NULL!	#NULL!	#NULL!	#NULL!	#NULL!	#NULL!		#NULL!	1	1	0	0	0	0		2	1	1	1	1	1	0		2	#NULL!	#NULL!	#NULL!	#NULL!	#NULL!	#NULL!	#NULL!	#NULL!		#NULL!	2	#NULL!	#NULL!	#NULL!	#NULL!		#NULL!	1	0	0	1
2	2	6	1	1	0	1	0	1	0	0		2	#NULL!	#NULL!	#NULL!	#NULL!	#NULL!	#NULL!		#NULL!	1	1	0	0	0	0		1	#NULL!	#NULL!	#NULL!	#NULL!	#NULL!	#NULL!	#NULL!	#NULL!		#NULL!	2	#NULL!	#NULL!	#NULL!	#NULL!		#NULL!	1	0	0	0
1	2	5	2	2	#NULL!	#NULL!	#NULL!	#NULL!	#NULL!	#NULL!		#NULL!	0	1	0	0	0	0		2	1	0	0	1	1	0		3	#NULL!	#NULL!	#NULL!	#NULL!	#NULL!	#NULL!	#NULL!	#NULL!		#NULL!	2	#NULL!	#NULL!	#NULL!	#NULL!		#NULL!	1	0	1	0
2	2	3	3	2	#NULL!	#NULL!	#NULL!	#NULL!	#NULL!	#NULL!		#NULL!	1	0	0	0	0	0		1	1	0	0	0	1	0		4	#NULL!	#NULL!	#NULL!	#NULL!	#NULL!	#NULL!	#NULL!	#NULL!		#NULL!	2	#NULL!	#NULL!	#NULL!	#NULL!		#NULL!	1	0	0	0
1	1	4	3	2	#NULL!	#NULL!	#NULL!	#NULL!	#NULL!	#NULL!		#NULL!	1	0	0	0	0	0		1	1	0	0	1	0	0		3	#NULL!	#NULL!	#NULL!	#NULL!	#NULL!	#NULL!	#NULL!	#NULL!		#NULL!	1	0	0	1	0		3	#NULL!	#NULL!	#NULL!	#NULL!
2	2	3	3	2	#NULL!	#NULL!	#NULL!	#NULL!	#NULL!	#NULL!		#NULL!	0	0	1	0	0	0		3	2	#NULL!	#NULL!	#NULL!	#NULL!	#NULL!		#NULL!	0	0	1	0	0	0	0	0		3	2	#NULL!	#NULL!	#NULL!	#NULL!		#NULL!	0	0	0	0
2	2	6	1	1	1	1	1	0	0	0		1	#NULL!	#NULL!	#NULL!	#NULL!	#NULL!	#NULL!		#NULL!	2	#NULL!	#NULL!	#NULL!	#NULL!	#NULL!		#NULL!	1	0	1	1	0	0	0	0		1	2	#NULL!	#NULL!	#NULL!	#NULL!		#NULL!	1	0	0	0
1	2	4	1	2	#NULL!	#NULL!	#NULL!	#NULL!	#NULL!	#NULL!		#NULL!	1	0	0	0	1	0		1	2	#NULL!	#NULL!	#NULL!	#NULL!	#NULL!		#NULL!	0	0	1	0	1	0	1	0		3	2	#NULL!	#NULL!	#NULL!	#NULL!		#NULL!	1	1	1	0
2	2	6	1	1	1	1	0	1	0	0		1	#NULL!	#NULL!	#NULL!	#NULL!	#NULL!	#NULL!		#NULL!	1	0	1	0	0	0		2	#NULL!	#NULL!	#NULL!	#NULL!	#NULL!	#NULL!	#NULL!	#NULL!		#NULL!	1	1	0	0	0		1	#NULL!	#NULL!	#NULL!	#NULL!
2	2	3	3	2	#NULL!	#NULL!	#NULL!	#NULL!	#NULL!	#NULL!		#NULL!	0	0	0	1	1	0		4	2	#NULL!	#NULL!	#NULL!	#NULL!	#NULL!		#NULL!	1	0	1	0	0	1	1	0		1	2	#NULL!	#NULL!	#NULL!	#NULL!		#NULL!	1	1	0	1
2	1	4	1	2	#NULL!	#NULL!	#NULL!	#NULL!	#NULL!	#NULL!		#NULL!	0	1	0	0	1	0		5	1	0	1	1	1	0		3	#NULL!	#NULL!	#NULL!	#NULL!	#NULL!	#NULL!	#NULL!	#NULL!		#NULL!	1	0	0	1	0		3	#NULL!	#NULL!	#NULL!	#NULL!
2	2	4	1	1	1	1	1	0	0	0		1	#NULL!	#NULL!	#NULL!	#NULL!	#NULL!	#NULL!		#NULL!	1	1	0	1	0	0		1	#NULL!	#NULL!	#NULL!	#NULL!	#NULL!	#NULL!	#NULL!	#NULL!		#NULL!	2	#NULL!	#NULL!	#NULL!	#NULL!		#NULL!	1	0	1	0
2	2	3	3	2	#NULL!	#NULL!	#NULL!	#NULL!	#NULL!	#NULL!		#NULL!	1	0	0	0	0	0		1	1	0	0	0	1	0		4	#NULL!	#NULL!	#NULL!	#NULL!	#NULL!	#NULL!	#NULL!	#NULL!		#NULL!	1	0	0	1	0		3	#NULL!	#NULL!	#NULL!	#NULL!
2	2	2	2	2	#NULL!	#NULL!	#NULL!	#NULL!	#NULL!	#NULL!		#NULL!	1	1	1	0	1	0		2	1	1	0	1	1	0		4	#NULL!	#NULL!	#NULL!	#NULL!	#NULL!	#NULL!	#NULL!	#NULL!		#NULL!	2	#NULL!	#NULL!	#NULL!	#NULL!		#NULL!	1	0	1	1
2	1	5	1	2	#NULL!	#NULL!	#NULL!	#NULL!	#NULL!	#NULL!		#NULL!	0	0	0	0	1	0		5	1	0	0	0	1	0		4	#NULL!	#NULL!	#NULL!	#NULL!	#NULL!	#NULL!	#NULL!	#NULL!		#NULL!	2	#NULL!	#NULL!	#NULL!	#NULL!		#NULL!	1	0	0	0
1	1	2	2	2	#NULL!	#NULL!	#NULL!	#NULL!	#NULL!	#NULL!		#NULL!	0	0	1	0	1	0		3	1	0	0	1	1	0		3	#NULL!	#NULL!	#NULL!	#NULL!	#NULL!	#NULL!	#NULL!	#NULL!		#NULL!	2	#NULL!	#NULL!	#NULL!	#NULL!		#NULL!	1	0	1	0
2	2	2	3	2	#NULL!	#NULL!	#NULL!	#NULL!	#NULL!	#NULL!		#NULL!	1	1	0	1	1	0		2	1	1	1	1	1	0		3	#NULL!	#NULL!	#NULL!	#NULL!	#NULL!	#NULL!	#NULL!	#NULL!		#NULL!	2	#NULL!	#NULL!	#NULL!	#NULL!		#NULL!	1	0	1	0
1	1	5	1	1	0	1	0	0	0	0		2	#NULL!	#NULL!	#NULL!	#NULL!	#NULL!	#NULL!		#NULL!	1	0	0	0	1	0		4	#NULL!	#NULL!	#NULL!	#NULL!	#NULL!	#NULL!	#NULL!	#NULL!		#NULL!	2	#NULL!	#NULL!	#NULL!	#NULL!		#NULL!	1	0	0	0
2	2	2	3	1	0	0	1	0	0	0		3	#NULL!	#NULL!	#NULL!	#NULL!	#NULL!	#NULL!		#NULL!	1	0	0	0	1	0		4	#NULL!	#NULL!	#NULL!	#NULL!	#NULL!	#NULL!	#NULL!	#NULL!		#NULL!	2	#NULL!	#NULL!	#NULL!	#NULL!		#NULL!	1	0	0	0
2	2	3	3	2	#NULL!	#NULL!	#NULL!	#NULL!	#NULL!	#NULL!		#NULL!	1	1	0	1	1	0		4	1	1	1	1	1	0		1	#NULL!	#NULL!	#NULL!	#NULL!	#NULL!	#NULL!	#NULL!	#NULL!		#NULL!	2	#NULL!	#NULL!	#NULL!	#NULL!		#NULL!	1	0	1	1
2	2	2	2	2	#NULL!	#NULL!	#NULL!	#NULL!	#NULL!	#NULL!		#NULL!	0	1	0	0	1	0		5	1	0	0	0	1	0		4	#NULL!	#NULL!	#NULL!	#NULL!	#NULL!	#NULL!	#NULL!	#NULL!		#NULL!	2	#NULL!	#NULL!	#NULL!	#NULL!		#NULL!	0	0	1	0
2	1	2	2	1	1	0	1	0	0	0		1	#NULL!	#NULL!	#NULL!	#NULL!	#NULL!	#NULL!		#NULL!	1	1	0	1	0	0		1	#NULL!	#NULL!	#NULL!	#NULL!	#NULL!	#NULL!	#NULL!	#NULL!		#NULL!	1	0	1	0	0		2	#NULL!	#NULL!	#NULL!	#NULL!
2	2	4	1	2	#NULL!	#NULL!	#NULL!	#NULL!	#NULL!	#NULL!		#NULL!	0	1	0	0	0	0		2	1	0	0	1	1	0		3	#NULL!	#NULL!	#NULL!	#NULL!	#NULL!	#NULL!	#NULL!	#NULL!		#NULL!	2	#NULL!	#NULL!	#NULL!	#NULL!		#NULL!	1	0	1	0
2	2	3	3	2	#NULL!	#NULL!	#NULL!	#NULL!	#NULL!	#NULL!		#NULL!	1	1	0	0	0	0		2	1	0	1	0	1	0		2	#NULL!	#NULL!	#NULL!	#NULL!	#NULL!	#NULL!	#NULL!	#NULL!		#NULL!	2	#NULL!	#NULL!	#NULL!	#NULL!		#NULL!	1	0	1	0
2	2	4	3	1	1	0	0	0	0	0		1	#NULL!	#NULL!	#NULL!	#NULL!	#NULL!	#NULL!		#NULL!	1	1	0	0	0	0		1	#NULL!	#NULL!	#NULL!	#NULL!	#NULL!	#NULL!	#NULL!	#NULL!		#NULL!	1	1	0	0	0		1	#NULL!	#NULL!	#NULL!	#NULL!
2	1	4	1	1	1	1	1	1	1	0		3	#NULL!	#NULL!	#NULL!	#NULL!	#NULL!	#NULL!		#NULL!	1	0	0	1	0	0		3	#NULL!	#NULL!	#NULL!	#NULL!	#NULL!	#NULL!	#NULL!	#NULL!		#NULL!	1	0	1	0	0		2	#NULL!	#NULL!	#NULL!	#NULL!
2	2	2	1	2	#NULL!	#NULL!	#NULL!	#NULL!	#NULL!	#NULL!		#NULL!	1	1	0	1	0	0		2	1	1	1	1	1	0		2	#NULL!	#NULL!	#NULL!	#NULL!	#NULL!	#NULL!	#NULL!	#NULL!		#NULL!	2	#NULL!	#NULL!	#NULL!	#NULL!		#NULL!	1	0	1	1
2	2	2	3	2	#NULL!	#NULL!	#NULL!	#NULL!	#NULL!	#NULL!		#NULL!	1	1	1	1	1	0		2	1	0	1	1	0	0		3	#NULL!	#NULL!	#NULL!	#NULL!	#NULL!	#NULL!	#NULL!	#NULL!		#NULL!	2	#NULL!	#NULL!	#NULL!	#NULL!		#NULL!	0	0	1	1
2	1	2	3	2	#NULL!	#NULL!	#NULL!	#NULL!	#NULL!	#NULL!		#NULL!	0	1	0	0	0	0		2	1	0	0	1	1	0		3	#NULL!	#NULL!	#NULL!	#NULL!	#NULL!	#NULL!	#NULL!	#NULL!		#NULL!	2	#NULL!	#NULL!	#NULL!	#NULL!		#NULL!	1	0	0	0
2	2	5	1	2	#NULL!	#NULL!	#NULL!	#NULL!	#NULL!	#NULL!		#NULL!	0	1	0	0	0	0		2	1	0	1	0	0	0		2	#NULL!	#NULL!	#NULL!	#NULL!	#NULL!	#NULL!	#NULL!	#NULL!		#NULL!	2	#NULL!	#NULL!	#NULL!	#NULL!		#NULL!	0	0	1	0
2	2	1	3	2	#NULL!	#NULL!	#NULL!	#NULL!	#NULL!	#NULL!		#NULL!	0	1	0	0	0	0		2	1	0	0	1	1	0		4	#NULL!	#NULL!	#NULL!	#NULL!	#NULL!	#NULL!	#NULL!	#NULL!		#NULL!	2	#NULL!	#NULL!	#NULL!	#NULL!		#NULL!	1	0	0	0
2	1	7	3	2	#NULL!	#NULL!	#NULL!	#NULL!	#NULL!	#NULL!		#NULL!	1	1	0	1	1	0		2	1	1	1	1	1	0		3	#NULL!	#NULL!	#NULL!	#NULL!	#NULL!	#NULL!	#NULL!	#NULL!		#NULL!	2	#NULL!	#NULL!	#NULL!	#NULL!		#NULL!	1	0	1	1
2	2	4	1	1	0	0	0	1	0	0		4	#NULL!	#NULL!	#NULL!	#NULL!	#NULL!	#NULL!		#NULL!	1	0	0	0	1	0		4	#NULL!	#NULL!	#NULL!	#NULL!	#NULL!	#NULL!	#NULL!	#NULL!		#NULL!	1	0	0	1	0		3	#NULL!	#NULL!	#NULL!	#NULL!
2	2	5	2	2	#NULL!	#NULL!	#NULL!	#NULL!	#NULL!	#NULL!		#NULL!	0	1	0	0	0	0		2	1	0	0	1	0	0		3	#NULL!	#NULL!	#NULL!	#NULL!	#NULL!	#NULL!	#NULL!	#NULL!		#NULL!	2	#NULL!	#NULL!	#NULL!	#NULL!		#NULL!	0	0	1	0
2	2	4	3	1	1	1	0	0	0	0		2	#NULL!	#NULL!	#NULL!	#NULL!	#NULL!	#NULL!		#NULL!	1	0	0	1	0	0		3	#NULL!	#NULL!	#NULL!	#NULL!	#NULL!	#NULL!	#NULL!	#NULL!		#NULL!	2	#NULL!	#NULL!	#NULL!	#NULL!		#NULL!	1	0	0	0
2	1	2	2	1	0	0	0	1	0	0		4	#NULL!	#NULL!	#NULL!	#NULL!	#NULL!	#NULL!		#NULL!	1	0	0	1	0	0		3	#NULL!	#NULL!	#NULL!	#NULL!	#NULL!	#NULL!	#NULL!	#NULL!		#NULL!	2	#NULL!	#NULL!	#NULL!	#NULL!		#NULL!	1	0	0	0
2	2	5	2	2	#NULL!	#NULL!	#NULL!	#NULL!	#NULL!	#NULL!		#NULL!	0	0	0	0	1	0		5	1	0	0	1	1	0		4	#NULL!	#NULL!	#NULL!	#NULL!	#NULL!	#NULL!	#NULL!	#NULL!		#NULL!	2	#NULL!	#NULL!	#NULL!	#NULL!		#NULL!	1	0	0	0
1	2	4	1	2	#NULL!	#NULL!	#NULL!	#NULL!	#NULL!	#NULL!		#NULL!	1	0	0	0	0	0		1	1	0	1	0	1	0		4	#NULL!	#NULL!	#NULL!	#NULL!	#NULL!	#NULL!	#NULL!	#NULL!		#NULL!	2	#NULL!	#NULL!	#NULL!	#NULL!		#NULL!	1	0	1	0
2	1	5	1	1	0	0	0	1	0	0		4	#NULL!	#NULL!	#NULL!	#NULL!	#NULL!	#NULL!		#NULL!	1	0	0	1	0	0		3	#NULL!	#NULL!	#NULL!	#NULL!	#NULL!	#NULL!	#NULL!	#NULL!		#NULL!	2	#NULL!	#NULL!	#NULL!	#NULL!		#NULL!	1	0	0	0
2	1	4	3	2	#NULL!	#NULL!	#NULL!	#NULL!	#NULL!	#NULL!		#NULL!	0	1	0	0	1	0		2	1	1	0	0	1	0		1	#NULL!	#NULL!	#NULL!	#NULL!	#NULL!	#NULL!	#NULL!	#NULL!		#NULL!	2	#NULL!	#NULL!	#NULL!	#NULL!		#NULL!	1	0	0	0
1	2	3	3	2	#NULL!	#NULL!	#NULL!	#NULL!	#NULL!	#NULL!		#NULL!	0	1	0	0	0	0		2	1	0	1	0	0	0		2	#NULL!	#NULL!	#NULL!	#NULL!	#NULL!	#NULL!	#NULL!	#NULL!		#NULL!	2	#NULL!	#NULL!	#NULL!	#NULL!		#NULL!	0	0	1	0
2	1	7	1	1	0	0	0	1	0	0		4	#NULL!	#NULL!	#NULL!	#NULL!	#NULL!	#NULL!		#NULL!	1	0	0	0	1	0		4	#NULL!	#NULL!	#NULL!	#NULL!	#NULL!	#NULL!	#NULL!	#NULL!		#NULL!	1	0	1	0	0		2	#NULL!	#NULL!	#NULL!	#NULL!
2	1	4	1	2	#NULL!	#NULL!	#NULL!	#NULL!	#NULL!	#NULL!		#NULL!	0	0	0	0	1	0		5	1	0	0	0	1	0		4	#NULL!	#NULL!	#NULL!	#NULL!	#NULL!	#NULL!	#NULL!	#NULL!		#NULL!	2	#NULL!	#NULL!	#NULL!	#NULL!		#NULL!	1	0	0	0
2	1	4	1	1	1	1	1	1	0	0		1	#NULL!	#NULL!	#NULL!	#NULL!	#NULL!	#NULL!		#NULL!	2	#NULL!	#NULL!	#NULL!	#NULL!	#NULL!		#NULL!	0	1	1	0	0	0	1	0		3	2	#NULL!	#NULL!	#NULL!	#NULL!		#NULL!	0	0	1	0
2	2	1	2	2	#NULL!	#NULL!	#NULL!	#NULL!	#NULL!	#NULL!		#NULL!	0	1	0	0	0	0		2	1	0	0	1	1	0		3	#NULL!	#NULL!	#NULL!	#NULL!	#NULL!	#NULL!	#NULL!	#NULL!		#NULL!	2	#NULL!	#NULL!	#NULL!	#NULL!		#NULL!	1	0	0	0
2	2	3	3	2	#NULL!	#NULL!	#NULL!	#NULL!	#NULL!	#NULL!		#NULL!	0	1	0	0	0	0		2	1	0	0	1	0	0		3	#NULL!	#NULL!	#NULL!	#NULL!	#NULL!	#NULL!	#NULL!	#NULL!		#NULL!	2	#NULL!	#NULL!	#NULL!	#NULL!		#NULL!	0	0	0	0
1	2	6	3	2	#NULL!	#NULL!	#NULL!	#NULL!	#NULL!	#NULL!		#NULL!	0	0	0	0	1	0		5	1	0	0	0	1	0		4	#NULL!	#NULL!	#NULL!	#NULL!	#NULL!	#NULL!	#NULL!	#NULL!		#NULL!	1	0	0	1	0		3	#NULL!	#NULL!	#NULL!	#NULL!
2	2	2	2	2	#NULL!	#NULL!	#NULL!	#NULL!	#NULL!	#NULL!		#NULL!	0	0	0	0	1	0		5	2	#NULL!	#NULL!	#NULL!	#NULL!	#NULL!		#NULL!	0	0	0	0	1	0	0	0		5	2	#NULL!	#NULL!	#NULL!	#NULL!		#NULL!	0	0	0	0
2	1	4	1	2	#NULL!	#NULL!	#NULL!	#NULL!	#NULL!	#NULL!		#NULL!	0	1	0	0	0	0		2	1	1	0	0	0	0		1	#NULL!	#NULL!	#NULL!	#NULL!	#NULL!	#NULL!	#NULL!	#NULL!		#NULL!	2	#NULL!	#NULL!	#NULL!	#NULL!		#NULL!	0	0	0	0
2	2	3	4	2	#NULL!	#NULL!	#NULL!	#NULL!	#NULL!	#NULL!		#NULL!	1	1	1	1	0	0		2	2	#NULL!	#NULL!	#NULL!	#NULL!	#NULL!		#NULL!	1	0	1	1	1	1	0	0		3	2	#NULL!	#NULL!	#NULL!	#NULL!		#NULL!	0	0	1	0
2	2	6	1	1	0	0	0	0	0	1	Als er hulp is moet deze aangeboden worde	6	#NULL!	#NULL!	#NULL!	#NULL!	#NULL!	#NULL!		#NULL!	1	0	0	0	0	1	Hulp geven als die er is	5	#NULL!	#NULL!	#NULL!	#NULL!	#NULL!	#NULL!	#NULL!	#NULL!		#NULL!	1	0	0	0	1	Hulp is hulp	4	#NULL!	#NULL!	#NULL!	#NULL!
2	2	5	1	2	#NULL!	#NULL!	#NULL!	#NULL!	#NULL!	#NULL!		#NULL!	0	1	1	0	1	0		5	1	1	0	0	1	0		4	#NULL!	#NULL!	#NULL!	#NULL!	#NULL!	#NULL!	#NULL!	#NULL!		#NULL!	2	#NULL!	#NULL!	#NULL!	#NULL!		#NULL!	1	0	0	0
2	2	5	3	2	#NULL!	#NULL!	#NULL!	#NULL!	#NULL!	#NULL!		#NULL!	0	0	0	0	1	0		5	1	0	0	1	0	0		3	#NULL!	#NULL!	#NULL!	#NULL!	#NULL!	#NULL!	#NULL!	#NULL!		#NULL!	1	0	0	1	0		3	#NULL!	#NULL!	#NULL!	#NULL!
2	1	4	2	2	#NULL!	#NULL!	#NULL!	#NULL!	#NULL!	#NULL!		#NULL!	0	1	0	0	0	0		2	1	0	0	0	1	0		4	#NULL!	#NULL!	#NULL!	#NULL!	#NULL!	#NULL!	#NULL!	#NULL!		#NULL!	2	#NULL!	#NULL!	#NULL!	#NULL!		#NULL!	0	0	0	0
2	1	4	1	2	#NULL!	#NULL!	#NULL!	#NULL!	#NULL!	#NULL!		#NULL!	1	0	0	0	1	0		1	1	1	0	0	0	0		1	#NULL!	#NULL!	#NULL!	#NULL!	#NULL!	#NULL!	#NULL!	#NULL!		#NULL!	1	0	0	1	0		3	#NULL!	#NULL!	#NULL!	#NULL!
2	1	5	1	2	#NULL!	#NULL!	#NULL!	#NULL!	#NULL!	#NULL!		#NULL!	1	0	0	0	0	0		1	2	#NULL!	#NULL!	#NULL!	#NULL!	#NULL!		#NULL!	0	0	1	0	0	0	0	0		3	2	#NULL!	#NULL!	#NULL!	#NULL!		#NULL!	0	1	0	0
2	1	4	3	2	#NULL!	#NULL!	#NULL!	#NULL!	#NULL!	#NULL!		#NULL!	1	0	0	0	0	0		1	1	0	0	1	0	0		3	#NULL!	#NULL!	#NULL!	#NULL!	#NULL!	#NULL!	#NULL!	#NULL!		#NULL!	1	0	1	0	0		2	#NULL!	#NULL!	#NULL!	#NULL!
2	2	4	1	1	1	0	0	0	0	0		1	#NULL!	#NULL!	#NULL!	#NULL!	#NULL!	#NULL!		#NULL!	1	1	0	0	0	0		1	#NULL!	#NULL!	#NULL!	#NULL!	#NULL!	#NULL!	#NULL!	#NULL!		#NULL!	1	0	1	0	0		2	#NULL!	#NULL!	#NULL!	#NULL!
2	2	7	3	1	0	1	0	0	0	0		2	#NULL!	#NULL!	#NULL!	#NULL!	#NULL!	#NULL!		#NULL!	1	0	0	1	0	0		3	#NULL!	#NULL!	#NULL!	#NULL!	#NULL!	#NULL!	#NULL!	#NULL!		#NULL!	1	1	0	0	0		1	#NULL!	#NULL!	#NULL!	#NULL!
2	2	5	2	2	#NULL!	#NULL!	#NULL!	#NULL!	#NULL!	#NULL!		#NULL!	0	1	0	0	0	0		2	1	0	1	0	0	0		2	#NULL!	#NULL!	#NULL!	#NULL!	#NULL!	#NULL!	#NULL!	#NULL!		#NULL!	2	#NULL!	#NULL!	#NULL!	#NULL!		#NULL!	0	0	0	0
2	1	2	3	2	#NULL!	#NULL!	#NULL!	#NULL!	#NULL!	#NULL!		#NULL!	1	1	0	0	1	0		1	2	#NULL!	#NULL!	#NULL!	#NULL!	#NULL!		#NULL!	0	1	0	1	0	0	1	0		2	2	#NULL!	#NULL!	#NULL!	#NULL!		#NULL!	1	0	1	0
1	2	2	3	2	#NULL!	#NULL!	#NULL!	#NULL!	#NULL!	#NULL!		#NULL!	0	0	0	1	1	0		5	1	0	1	0	0	0		2	#NULL!	#NULL!	#NULL!	#NULL!	#NULL!	#NULL!	#NULL!	#NULL!		#NULL!	2	#NULL!	#NULL!	#NULL!	#NULL!		#NULL!	0	0	1	0
2	1	2	1	2	#NULL!	#NULL!	#NULL!	#NULL!	#NULL!	#NULL!		#NULL!	1	1	1	1	1	0		5	1	0	0	1	1	0		3	#NULL!	#NULL!	#NULL!	#NULL!	#NULL!	#NULL!	#NULL!	#NULL!		#NULL!	2	#NULL!	#NULL!	#NULL!	#NULL!		#NULL!	1	0	1	0
2	2	2	3	2	#NULL!	#NULL!	#NULL!	#NULL!	#NULL!	#NULL!		#NULL!	0	1	0	0	1	0		5	1	0	1	0	0	0		2	#NULL!	#NULL!	#NULL!	#NULL!	#NULL!	#NULL!	#NULL!	#NULL!		#NULL!	1	1	0	1	0		1	#NULL!	#NULL!	#NULL!	#NULL!
2	2	4	2	2	#NULL!	#NULL!	#NULL!	#NULL!	#NULL!	#NULL!		#NULL!	0	1	0	0	0	0		2	1	0	0	1	1	0		4	#NULL!	#NULL!	#NULL!	#NULL!	#NULL!	#NULL!	#NULL!	#NULL!		#NULL!	2	#NULL!	#NULL!	#NULL!	#NULL!		#NULL!	0	0	1	0
2	2	4	3	1	1	1	1	0	0	0		1	#NULL!	#NULL!	#NULL!	#NULL!	#NULL!	#NULL!		#NULL!	1	1	1	1	1	0		3	#NULL!	#NULL!	#NULL!	#NULL!	#NULL!	#NULL!	#NULL!	#NULL!		#NULL!	1	0	1	0	0		2	#NULL!	#NULL!	#NULL!	#NULL!
2	2	6	1	2	#NULL!	#NULL!	#NULL!	#NULL!	#NULL!	#NULL!		#NULL!	0	1	0	0	0	0		2	1	0	1	1	1	0		3	#NULL!	#NULL!	#NULL!	#NULL!	#NULL!	#NULL!	#NULL!	#NULL!		#NULL!	2	#NULL!	#NULL!	#NULL!	#NULL!		#NULL!	1	0	0	0
2	2	2	3	2	#NULL!	#NULL!	#NULL!	#NULL!	#NULL!	#NULL!		#NULL!	0	1	0	1	1	0		2	1	1	1	1	1	0		3	#NULL!	#NULL!	#NULL!	#NULL!	#NULL!	#NULL!	#NULL!	#NULL!		#NULL!	2	#NULL!	#NULL!	#NULL!	#NULL!		#NULL!	1	1	1	0
2	2	4	2	1	0	0	0	1	0	0		4	#NULL!	#NULL!	#NULL!	#NULL!	#NULL!	#NULL!		#NULL!	1	0	0	0	1	0		4	#NULL!	#NULL!	#NULL!	#NULL!	#NULL!	#NULL!	#NULL!	#NULL!		#NULL!	1	0	0	1	0		3	#NULL!	#NULL!	#NULL!	#NULL!
2	1	4	1	2	#NULL!	#NULL!	#NULL!	#NULL!	#NULL!	#NULL!		#NULL!	0	1	0	0	0	0		2	1	0	0	1	1	0		4	#NULL!	#NULL!	#NULL!	#NULL!	#NULL!	#NULL!	#NULL!	#NULL!		#NULL!	2	#NULL!	#NULL!	#NULL!	#NULL!		#NULL!	0	0	0	0
1	1	3	3	2	#NULL!	#NULL!	#NULL!	#NULL!	#NULL!	#NULL!		#NULL!	0	1	0	0	0	0		2	1	0	0	0	1	0		4	#NULL!	#NULL!	#NULL!	#NULL!	#NULL!	#NULL!	#NULL!	#NULL!		#NULL!	2	#NULL!	#NULL!	#NULL!	#NULL!		#NULL!	0	0	1	0
2	2	2	2	2	#NULL!	#NULL!	#NULL!	#NULL!	#NULL!	#NULL!		#NULL!	0	0	0	0	1	0		5	2	#NULL!	#NULL!	#NULL!	#NULL!	#NULL!		#NULL!	0	0	0	0	0	0	1	0		7	2	#NULL!	#NULL!	#NULL!	#NULL!		#NULL!	0	0	0	0
2	2	2	1	2	#NULL!	#NULL!	#NULL!	#NULL!	#NULL!	#NULL!		#NULL!	0	0	0	1	1	0		5	1	0	0	1	1	0		4	#NULL!	#NULL!	#NULL!	#NULL!	#NULL!	#NULL!	#NULL!	#NULL!		#NULL!	2	#NULL!	#NULL!	#NULL!	#NULL!		#NULL!	1	0	0	0
2	1	3	2	2	#NULL!	#NULL!	#NULL!	#NULL!	#NULL!	#NULL!		#NULL!	0	1	0	0	0	0		2	1	1	0	0	0	0		1	#NULL!	#NULL!	#NULL!	#NULL!	#NULL!	#NULL!	#NULL!	#NULL!		#NULL!	2	#NULL!	#NULL!	#NULL!	#NULL!		#NULL!	1	0	0	0
2	2	6	2	2	#NULL!	#NULL!	#NULL!	#NULL!	#NULL!	#NULL!		#NULL!	0	0	0	0	1	0		5	1	0	0	0	1	0		4	#NULL!	#NULL!	#NULL!	#NULL!	#NULL!	#NULL!	#NULL!	#NULL!		#NULL!	1	0	0	1	0		3	#NULL!	#NULL!	#NULL!	#NULL!
1	2	2	3	2	#NULL!	#NULL!	#NULL!	#NULL!	#NULL!	#NULL!		#NULL!	0	1	0	0	0	0		2	1	0	0	0	1	0		4	#NULL!	#NULL!	#NULL!	#NULL!	#NULL!	#NULL!	#NULL!	#NULL!		#NULL!	2	#NULL!	#NULL!	#NULL!	#NULL!		#NULL!	0	0	1	0
2	2	2	2	2	#NULL!	#NULL!	#NULL!	#NULL!	#NULL!	#NULL!		#NULL!	0	1	1	1	0	0		2	1	0	0	1	1	0		3	#NULL!	#NULL!	#NULL!	#NULL!	#NULL!	#NULL!	#NULL!	#NULL!		#NULL!	2	#NULL!	#NULL!	#NULL!	#NULL!		#NULL!	1	0	1	0
2	2	4	3	1	1	1	0	1	0	0		2	#NULL!	#NULL!	#NULL!	#NULL!	#NULL!	#NULL!		#NULL!	1	1	0	0	1	0		4	#NULL!	#NULL!	#NULL!	#NULL!	#NULL!	#NULL!	#NULL!	#NULL!		#NULL!	1	0	1	0	0		2	#NULL!	#NULL!	#NULL!	#NULL!
1	1	4	3	2	#NULL!	#NULL!	#NULL!	#NULL!	#NULL!	#NULL!		#NULL!	0	1	0	0	1	0		5	2	#NULL!	#NULL!	#NULL!	#NULL!	#NULL!		#NULL!	0	0	1	0	0	0	1	0		7	2	#NULL!	#NULL!	#NULL!	#NULL!		#NULL!	0	0	0	0
2	2	4	1	1	0	0	0	1	0	0		4	#NULL!	#NULL!	#NULL!	#NULL!	#NULL!	#NULL!		#NULL!	1	0	0	1	1	0		3	#NULL!	#NULL!	#NULL!	#NULL!	#NULL!	#NULL!	#NULL!	#NULL!		#NULL!	1	1	0	1	0		1	#NULL!	#NULL!	#NULL!	#NULL!
2	2	2	3	2	#NULL!	#NULL!	#NULL!	#NULL!	#NULL!	#NULL!		#NULL!	1	1	0	0	0	0		2	1	0	1	0	1	0		2	#NULL!	#NULL!	#NULL!	#NULL!	#NULL!	#NULL!	#NULL!	#NULL!		#NULL!	2	#NULL!	#NULL!	#NULL!	#NULL!		#NULL!	0	0	1	0
1	2	1	1	1	0	0	0	1	0	0		4	#NULL!	#NULL!	#NULL!	#NULL!	#NULL!	#NULL!		#NULL!	1	0	0	0	1	0		4	#NULL!	#NULL!	#NULL!	#NULL!	#NULL!	#NULL!	#NULL!	#NULL!		#NULL!	1	0	1	0	0		2	#NULL!	#NULL!	#NULL!	#NULL!
2	1	5	1	2	#NULL!	#NULL!	#NULL!	#NULL!	#NULL!	#NULL!		#NULL!	0	1	0	1	0	0		4	1	1	1	1	0	0		3	#NULL!	#NULL!	#NULL!	#NULL!	#NULL!	#NULL!	#NULL!	#NULL!		#NULL!	1	1	0	1	0		3	#NULL!	#NULL!	#NULL!	#NULL!
2	1	6	2	2	#NULL!	#NULL!	#NULL!	#NULL!	#NULL!	#NULL!		#NULL!	0	0	0	0	1	0		5	1	0	0	1	0	0		3	#NULL!	#NULL!	#NULL!	#NULL!	#NULL!	#NULL!	#NULL!	#NULL!		#NULL!	2	#NULL!	#NULL!	#NULL!	#NULL!		#NULL!	0	0	0	0
2	2	5	3	2	#NULL!	#NULL!	#NULL!	#NULL!	#NULL!	#NULL!		#NULL!	1	0	0	0	0	0		1	1	0	0	0	1	0		4	#NULL!	#NULL!	#NULL!	#NULL!	#NULL!	#NULL!	#NULL!	#NULL!		#NULL!	2	#NULL!	#NULL!	#NULL!	#NULL!		#NULL!	1	0	0	0
2	2	1	1	1	1	0	0	0	0	0		1	#NULL!	#NULL!	#NULL!	#NULL!	#NULL!	#NULL!		#NULL!	1	1	0	0	0	0		1	#NULL!	#NULL!	#NULL!	#NULL!	#NULL!	#NULL!	#NULL!	#NULL!		#NULL!	1	1	0	0	0		1	#NULL!	#NULL!	#NULL!	#NULL!
2	1	7	1	1	0	0	0	1	0	0		4	#NULL!	#NULL!	#NULL!	#NULL!	#NULL!	#NULL!		#NULL!	1	0	0	0	1	0		4	#NULL!	#NULL!	#NULL!	#NULL!	#NULL!	#NULL!	#NULL!	#NULL!		#NULL!	2	#NULL!	#NULL!	#NULL!	#NULL!		#NULL!	0	1	0	0
2	2	3	1	2	#NULL!	#NULL!	#NULL!	#NULL!	#NULL!	#NULL!		#NULL!	0	1	0	0	0	0		2	1	0	0	1	0	0		3	#NULL!	#NULL!	#NULL!	#NULL!	#NULL!	#NULL!	#NULL!	#NULL!		#NULL!	2	#NULL!	#NULL!	#NULL!	#NULL!		#NULL!	0	0	1	0
2	1	4	3	2	#NULL!	#NULL!	#NULL!	#NULL!	#NULL!	#NULL!		#NULL!	0	1	0	0	0	0		2	1	1	1	0	1	1	Het verdient zich weer terug doordat patiënten minder vaak uitvallen op werk	4	#NULL!	#NULL!	#NULL!	#NULL!	#NULL!	#NULL!	#NULL!	#NULL!		#NULL!	2	#NULL!	#NULL!	#NULL!	#NULL!		#NULL!	1	0	0	1
2	2	3	2	2	#NULL!	#NULL!	#NULL!	#NULL!	#NULL!	#NULL!		#NULL!	0	1	0	0	0	0		2	1	0	1	0	0	0		2	#NULL!	#NULL!	#NULL!	#NULL!	#NULL!	#NULL!	#NULL!	#NULL!		#NULL!	2	#NULL!	#NULL!	#NULL!	#NULL!		#NULL!	1	0	0	0
2	2	1	1	2	#NULL!	#NULL!	#NULL!	#NULL!	#NULL!	#NULL!		#NULL!	1	0	0	0	0	0		1	1	1	0	0	0	0		1	#NULL!	#NULL!	#NULL!	#NULL!	#NULL!	#NULL!	#NULL!	#NULL!		#NULL!	1	1	0	0	0		1	#NULL!	#NULL!	#NULL!	#NULL!
2	2	4	2	2	#NULL!	#NULL!	#NULL!	#NULL!	#NULL!	#NULL!		#NULL!	0	1	0	1	1	0		5	1	0	0	0	1	0		4	#NULL!	#NULL!	#NULL!	#NULL!	#NULL!	#NULL!	#NULL!	#NULL!		#NULL!	2	#NULL!	#NULL!	#NULL!	#NULL!		#NULL!	0	0	0	0
2	2	4	2	2	#NULL!	#NULL!	#NULL!	#NULL!	#NULL!	#NULL!		#NULL!	0	0	0	1	1	0		4	1	0	0	1	0	0		3	#NULL!	#NULL!	#NULL!	#NULL!	#NULL!	#NULL!	#NULL!	#NULL!		#NULL!	2	#NULL!	#NULL!	#NULL!	#NULL!		#NULL!	0	0	1	0
2	2	5	3	2	#NULL!	#NULL!	#NULL!	#NULL!	#NULL!	#NULL!		#NULL!	0	0	0	1	1	0		4	2	#NULL!	#NULL!	#NULL!	#NULL!	#NULL!		#NULL!	0	0	0	0	1	1	1	0		6	1	0	1	0	0		2	#NULL!	#NULL!	#NULL!	#NULL!
2	1	4	2	2	#NULL!	#NULL!	#NULL!	#NULL!	#NULL!	#NULL!		#NULL!	0	1	0	0	0	0		2	1	1	0	0	0	0		1	#NULL!	#NULL!	#NULL!	#NULL!	#NULL!	#NULL!	#NULL!	#NULL!		#NULL!	2	#NULL!	#NULL!	#NULL!	#NULL!		#NULL!	1	0	0	0
2	1	3	3	2	#NULL!	#NULL!	#NULL!	#NULL!	#NULL!	#NULL!		#NULL!	0	0	0	0	1	0		5	1	0	0	1	0	0		3	#NULL!	#NULL!	#NULL!	#NULL!	#NULL!	#NULL!	#NULL!	#NULL!		#NULL!	1	0	1	0	0		2	#NULL!	#NULL!	#NULL!	#NULL!
2	1	7	1	2	#NULL!	#NULL!	#NULL!	#NULL!	#NULL!	#NULL!		#NULL!	0	0	0	0	1	0		5	1	0	0	1	0	0		3	#NULL!	#NULL!	#NULL!	#NULL!	#NULL!	#NULL!	#NULL!	#NULL!		#NULL!	1	0	0	1	0		3	#NULL!	#NULL!	#NULL!	#NULL!
2	2	4	3	2	#NULL!	#NULL!	#NULL!	#NULL!	#NULL!	#NULL!		#NULL!	0	1	0	0	1	0		2	2	#NULL!	#NULL!	#NULL!	#NULL!	#NULL!		#NULL!	0	0	1	1	0	1	1	0		6	2	#NULL!	#NULL!	#NULL!	#NULL!		#NULL!	0	0	1	1
2	2	2	3	2	#NULL!	#NULL!	#NULL!	#NULL!	#NULL!	#NULL!		#NULL!	0	1	0	0	0	0		2	1	0	1	0	0	0		2	#NULL!	#NULL!	#NULL!	#NULL!	#NULL!	#NULL!	#NULL!	#NULL!		#NULL!	1	0	0	1	0		3	#NULL!	#NULL!	#NULL!	#NULL!
2	1	5	1	2	#NULL!	#NULL!	#NULL!	#NULL!	#NULL!	#NULL!		#NULL!	1	0	1	1	0	0		4	1	0	0	0	1	0		4	#NULL!	#NULL!	#NULL!	#NULL!	#NULL!	#NULL!	#NULL!	#NULL!		#NULL!	2	#NULL!	#NULL!	#NULL!	#NULL!		#NULL!	1	0	0	1
1	2	4	1	2	#NULL!	#NULL!	#NULL!	#NULL!	#NULL!	#NULL!		#NULL!	1	0	0	0	0	0		1	1	0	0	1	0	0		3	#NULL!	#NULL!	#NULL!	#NULL!	#NULL!	#NULL!	#NULL!	#NULL!		#NULL!	1	0	1	0	0		2	#NULL!	#NULL!	#NULL!	#NULL!
2	2	3	1	1	1	1	0	0	0	0		2	#NULL!	#NULL!	#NULL!	#NULL!	#NULL!	#NULL!		#NULL!	1	1	0	1	0	0		3	#NULL!	#NULL!	#NULL!	#NULL!	#NULL!	#NULL!	#NULL!	#NULL!		#NULL!	1	0	0	1	0		3	#NULL!	#NULL!	#NULL!	#NULL!
2	2	3	3	2	#NULL!	#NULL!	#NULL!	#NULL!	#NULL!	#NULL!		#NULL!	0	1	0	0	0	0		2	1	0	0	1	1	0		4	#NULL!	#NULL!	#NULL!	#NULL!	#NULL!	#NULL!	#NULL!	#NULL!		#NULL!	2	#NULL!	#NULL!	#NULL!	#NULL!		#NULL!	0	0	1	0
1	2	5	1	2	#NULL!	#NULL!	#NULL!	#NULL!	#NULL!	#NULL!		#NULL!	0	0	0	0	0	1	Fabrikanten moeten gedwongen worden een acceptabele prijsafspraak te maken.	6	1	1	1	1	1	0		1	#NULL!	#NULL!	#NULL!	#NULL!	#NULL!	#NULL!	#NULL!	#NULL!		#NULL!	1	1	1	1	0		2	#NULL!	#NULL!	#NULL!	#NULL!
1	2	4	3	2	#NULL!	#NULL!	#NULL!	#NULL!	#NULL!	#NULL!		#NULL!	0	0	0	0	1	0		5	2	#NULL!	#NULL!	#NULL!	#NULL!	#NULL!		#NULL!	0	0	0	0	0	0	1	0		7	2	#NULL!	#NULL!	#NULL!	#NULL!		#NULL!	0	1	0	0
2	2	5	1	2	#NULL!	#NULL!	#NULL!	#NULL!	#NULL!	#NULL!		#NULL!	0	1	0	0	0	0		2	1	0	0	1	0	0		3	#NULL!	#NULL!	#NULL!	#NULL!	#NULL!	#NULL!	#NULL!	#NULL!		#NULL!	2	#NULL!	#NULL!	#NULL!	#NULL!		#NULL!	0	0	0	0
1	1	5	2	2	#NULL!	#NULL!	#NULL!	#NULL!	#NULL!	#NULL!		#NULL!	0	1	0	0	0	0		2	1	0	0	0	1	0		4	#NULL!	#NULL!	#NULL!	#NULL!	#NULL!	#NULL!	#NULL!	#NULL!		#NULL!	2	#NULL!	#NULL!	#NULL!	#NULL!		#NULL!	1	0	0	0
2	2	4	2	2	#NULL!	#NULL!	#NULL!	#NULL!	#NULL!	#NULL!		#NULL!	0	0	0	0	0	1	de kwaliteit van leven gaat er niet op vooruit terwijl het zeer veel kost.	6	1	0	0	0	1	0		4	#NULL!	#NULL!	#NULL!	#NULL!	#NULL!	#NULL!	#NULL!	#NULL!		#NULL!	2	#NULL!	#NULL!	#NULL!	#NULL!		#NULL!	0	0	1	0
1	1	3	2	2	#NULL!	#NULL!	#NULL!	#NULL!	#NULL!	#NULL!		#NULL!	0	0	0	0	0	1	De te behalen (tijd)winst is mede gezien de bijwerkingen te beperkt voor de investering	6	1	0	1	0	0	0		2	#NULL!	#NULL!	#NULL!	#NULL!	#NULL!	#NULL!	#NULL!	#NULL!		#NULL!	2	#NULL!	#NULL!	#NULL!	#NULL!		#NULL!	0	0	0	0
2	2	1	3	2	#NULL!	#NULL!	#NULL!	#NULL!	#NULL!	#NULL!		#NULL!	1	0	0	0	0	0		1	2	#NULL!	#NULL!	#NULL!	#NULL!	#NULL!		#NULL!	0	0	0	0	1	0	0	0		5	2	#NULL!	#NULL!	#NULL!	#NULL!		#NULL!	1	0	0	0
2	2	4	3	2	#NULL!	#NULL!	#NULL!	#NULL!	#NULL!	#NULL!		#NULL!	0	1	0	0	1	0		2	1	0	0	1	1	0		4	#NULL!	#NULL!	#NULL!	#NULL!	#NULL!	#NULL!	#NULL!	#NULL!		#NULL!	2	#NULL!	#NULL!	#NULL!	#NULL!		#NULL!	1	0	1	0
1	2	2	3	2	#NULL!	#NULL!	#NULL!	#NULL!	#NULL!	#NULL!		#NULL!	0	1	1	0	1	0		3	1	1	1	0	0	0		2	#NULL!	#NULL!	#NULL!	#NULL!	#NULL!	#NULL!	#NULL!	#NULL!		#NULL!	1	1	0	1	0		3	#NULL!	#NULL!	#NULL!	#NULL!
2	1	7	1	1	1	0	1	1	0	0		1	#NULL!	#NULL!	#NULL!	#NULL!	#NULL!	#NULL!		#NULL!	1	1	0	1	1	0		4	#NULL!	#NULL!	#NULL!	#NULL!	#NULL!	#NULL!	#NULL!	#NULL!		#NULL!	2	#NULL!	#NULL!	#NULL!	#NULL!		#NULL!	1	0	0	0
1	1	2	3	1	0	1	1	1	0	0		3	#NULL!	#NULL!	#NULL!	#NULL!	#NULL!	#NULL!		#NULL!	1	1	1	1	1	0		3	#NULL!	#NULL!	#NULL!	#NULL!	#NULL!	#NULL!	#NULL!	#NULL!		#NULL!	2	#NULL!	#NULL!	#NULL!	#NULL!		#NULL!	1	0	1	0
2	2	3	3	2	#NULL!	#NULL!	#NULL!	#NULL!	#NULL!	#NULL!		#NULL!	0	1	0	0	0	0		2	1	0	1	1	1	0		3	#NULL!	#NULL!	#NULL!	#NULL!	#NULL!	#NULL!	#NULL!	#NULL!		#NULL!	2	#NULL!	#NULL!	#NULL!	#NULL!		#NULL!	0	1	1	0
2	2	4	2	2	#NULL!	#NULL!	#NULL!	#NULL!	#NULL!	#NULL!		#NULL!	1	0	0	0	1	0		1	1	0	0	1	1	0		3	#NULL!	#NULL!	#NULL!	#NULL!	#NULL!	#NULL!	#NULL!	#NULL!		#NULL!	1	1	0	0	0		1	#NULL!	#NULL!	#NULL!	#NULL!
1	1	2	1	1	1	0	0	0	0	0		1	#NULL!	#NULL!	#NULL!	#NULL!	#NULL!	#NULL!		#NULL!	1	1	0	1	0	0		3	#NULL!	#NULL!	#NULL!	#NULL!	#NULL!	#NULL!	#NULL!	#NULL!		#NULL!	2	#NULL!	#NULL!	#NULL!	#NULL!		#NULL!	0	0	1	0
2	2	3	4	2	#NULL!	#NULL!	#NULL!	#NULL!	#NULL!	#NULL!		#NULL!	0	1	0	0	0	0		2	2	#NULL!	#NULL!	#NULL!	#NULL!	#NULL!		#NULL!	0	0	0	0	0	1	0	0		6	2	#NULL!	#NULL!	#NULL!	#NULL!		#NULL!	0	0	0	0
2	2	4	1	1	0	0	0	1	0	0		4	#NULL!	#NULL!	#NULL!	#NULL!	#NULL!	#NULL!		#NULL!	1	1	0	0	0	0		1	#NULL!	#NULL!	#NULL!	#NULL!	#NULL!	#NULL!	#NULL!	#NULL!		#NULL!	1	1	0	0	0		1	#NULL!	#NULL!	#NULL!	#NULL!
2	2	6	3	1	1	0	0	0	0	0		1	#NULL!	#NULL!	#NULL!	#NULL!	#NULL!	#NULL!		#NULL!	1	1	0	0	0	0		1	#NULL!	#NULL!	#NULL!	#NULL!	#NULL!	#NULL!	#NULL!	#NULL!		#NULL!	1	0	1	0	0		2	#NULL!	#NULL!	#NULL!	#NULL!
2	2	5	2	2	#NULL!	#NULL!	#NULL!	#NULL!	#NULL!	#NULL!		#NULL!	1	1	0	0	0	0		1	1	0	0	1	0	0		3	#NULL!	#NULL!	#NULL!	#NULL!	#NULL!	#NULL!	#NULL!	#NULL!		#NULL!	2	#NULL!	#NULL!	#NULL!	#NULL!		#NULL!	1	0	1	0
2	2	2	2	2	#NULL!	#NULL!	#NULL!	#NULL!	#NULL!	#NULL!		#NULL!	1	1	0	1	0	0		2	1	1	1	1	1	0		2	#NULL!	#NULL!	#NULL!	#NULL!	#NULL!	#NULL!	#NULL!	#NULL!		#NULL!	2	#NULL!	#NULL!	#NULL!	#NULL!		#NULL!	1	0	1	1
2	1	7	1	2	#NULL!	#NULL!	#NULL!	#NULL!	#NULL!	#NULL!		#NULL!	1	0	0	0	0	0		1	1	0	0	0	1	0		4	#NULL!	#NULL!	#NULL!	#NULL!	#NULL!	#NULL!	#NULL!	#NULL!		#NULL!	2	#NULL!	#NULL!	#NULL!	#NULL!		#NULL!	1	0	0	0
2	2	3	3	2	#NULL!	#NULL!	#NULL!	#NULL!	#NULL!	#NULL!		#NULL!	0	1	1	0	0	0		2	1	0	1	1	0	0		3	#NULL!	#NULL!	#NULL!	#NULL!	#NULL!	#NULL!	#NULL!	#NULL!		#NULL!	2	#NULL!	#NULL!	#NULL!	#NULL!		#NULL!	1	0	1	0
2	2	4	1	2	#NULL!	#NULL!	#NULL!	#NULL!	#NULL!	#NULL!		#NULL!	0	1	0	0	0	0		2	1	0	1	0	0	0		2	#NULL!	#NULL!	#NULL!	#NULL!	#NULL!	#NULL!	#NULL!	#NULL!		#NULL!	1	1	0	0	0		1	#NULL!	#NULL!	#NULL!	#NULL!
2	1	4	1	2	#NULL!	#NULL!	#NULL!	#NULL!	#NULL!	#NULL!		#NULL!	0	0	0	0	1	0		5	1	0	0	1	1	0		4	#NULL!	#NULL!	#NULL!	#NULL!	#NULL!	#NULL!	#NULL!	#NULL!		#NULL!	2	#NULL!	#NULL!	#NULL!	#NULL!		#NULL!	1	0	0	0
2	1	1	3	1	1	0	0	0	0	0		1	#NULL!	#NULL!	#NULL!	#NULL!	#NULL!	#NULL!		#NULL!	1	0	0	1	1	0		4	#NULL!	#NULL!	#NULL!	#NULL!	#NULL!	#NULL!	#NULL!	#NULL!		#NULL!	1	0	0	0	1	Weet niet	4	#NULL!	#NULL!	#NULL!	#NULL!
1	2	7	1	2	#NULL!	#NULL!	#NULL!	#NULL!	#NULL!	#NULL!		#NULL!	0	0	0	0	1	0		5	1	0	0	0	1	0		4	#NULL!	#NULL!	#NULL!	#NULL!	#NULL!	#NULL!	#NULL!	#NULL!		#NULL!	2	#NULL!	#NULL!	#NULL!	#NULL!		#NULL!	0	0	0	0
2	2	4	3	2	#NULL!	#NULL!	#NULL!	#NULL!	#NULL!	#NULL!		#NULL!	1	0	0	0	0	0		1	1	0	1	1	1	0		3	#NULL!	#NULL!	#NULL!	#NULL!	#NULL!	#NULL!	#NULL!	#NULL!		#NULL!	2	#NULL!	#NULL!	#NULL!	#NULL!		#NULL!	1	0	0	1
2	2	5	3	2	#NULL!	#NULL!	#NULL!	#NULL!	#NULL!	#NULL!		#NULL!	0	0	0	1	0	0		4	1	0	0	1	0	0		3	#NULL!	#NULL!	#NULL!	#NULL!	#NULL!	#NULL!	#NULL!	#NULL!		#NULL!	2	#NULL!	#NULL!	#NULL!	#NULL!		#NULL!	0	1	0	0
2	1	4	3	1	1	1	0	1	0	0		1	#NULL!	#NULL!	#NULL!	#NULL!	#NULL!	#NULL!		#NULL!	1	1	0	1	1	0		4	#NULL!	#NULL!	#NULL!	#NULL!	#NULL!	#NULL!	#NULL!	#NULL!		#NULL!	2	#NULL!	#NULL!	#NULL!	#NULL!		#NULL!	1	0	0	0
1	2	3	2	2	#NULL!	#NULL!	#NULL!	#NULL!	#NULL!	#NULL!		#NULL!	0	1	0	0	1	0		5	1	0	0	0	1	0		4	#NULL!	#NULL!	#NULL!	#NULL!	#NULL!	#NULL!	#NULL!	#NULL!		#NULL!	2	#NULL!	#NULL!	#NULL!	#NULL!		#NULL!	1	0	0	0
2	2	4	1	1	1	0	0	0	0	0		1	#NULL!	#NULL!	#NULL!	#NULL!	#NULL!	#NULL!		#NULL!	1	1	0	0	0	0		1	#NULL!	#NULL!	#NULL!	#NULL!	#NULL!	#NULL!	#NULL!	#NULL!		#NULL!	1	1	1	0	0		2	#NULL!	#NULL!	#NULL!	#NULL!
2	2	7	1	2	#NULL!	#NULL!	#NULL!	#NULL!	#NULL!	#NULL!		#NULL!	0	0	0	0	1	0		5	1	0	0	1	1	0		4	#NULL!	#NULL!	#NULL!	#NULL!	#NULL!	#NULL!	#NULL!	#NULL!		#NULL!	2	#NULL!	#NULL!	#NULL!	#NULL!		#NULL!	0	0	1	1
2	1	4	1	1	1	0	0	0	0	0		1	#NULL!	#NULL!	#NULL!	#NULL!	#NULL!	#NULL!		#NULL!	1	1	0	0	0	0		1	#NULL!	#NULL!	#NULL!	#NULL!	#NULL!	#NULL!	#NULL!	#NULL!		#NULL!	1	1	0	0	0		1	#NULL!	#NULL!	#NULL!	#NULL!
2	2	4	1	2	#NULL!	#NULL!	#NULL!	#NULL!	#NULL!	#NULL!		#NULL!	1	1	1	1	1	0		5	1	1	1	1	1	0		3	#NULL!	#NULL!	#NULL!	#NULL!	#NULL!	#NULL!	#NULL!	#NULL!		#NULL!	2	#NULL!	#NULL!	#NULL!	#NULL!		#NULL!	1	1	1	0
2	1	3	3	2	#NULL!	#NULL!	#NULL!	#NULL!	#NULL!	#NULL!		#NULL!	0	0	1	0	0	0		3	2	#NULL!	#NULL!	#NULL!	#NULL!	#NULL!		#NULL!	0	0	1	0	0	0	0	0		3	2	#NULL!	#NULL!	#NULL!	#NULL!		#NULL!	0	0	0	0
2	2	2	2	2	#NULL!	#NULL!	#NULL!	#NULL!	#NULL!	#NULL!		#NULL!	0	1	0	0	0	0		2	1	0	0	0	1	0		4	#NULL!	#NULL!	#NULL!	#NULL!	#NULL!	#NULL!	#NULL!	#NULL!		#NULL!	2	#NULL!	#NULL!	#NULL!	#NULL!		#NULL!	1	0	0	0
2	2	4	3	2	#NULL!	#NULL!	#NULL!	#NULL!	#NULL!	#NULL!		#NULL!	1	0	0	0	0	0		1	1	0	0	1	0	0		3	#NULL!	#NULL!	#NULL!	#NULL!	#NULL!	#NULL!	#NULL!	#NULL!		#NULL!	2	#NULL!	#NULL!	#NULL!	#NULL!		#NULL!	1	0	0	0
2	2	6	1	2	#NULL!	#NULL!	#NULL!	#NULL!	#NULL!	#NULL!		#NULL!	1	0	0	0	0	0		1	1	0	1	0	0	0		2	#NULL!	#NULL!	#NULL!	#NULL!	#NULL!	#NULL!	#NULL!	#NULL!		#NULL!	2	#NULL!	#NULL!	#NULL!	#NULL!		#NULL!	1	0	0	0
2	2	3	3	2	#NULL!	#NULL!	#NULL!	#NULL!	#NULL!	#NULL!		#NULL!	0	1	0	0	0	0		2	2	#NULL!	#NULL!	#NULL!	#NULL!	#NULL!		#NULL!	0	1	0	0	0	0	0	0		2	2	#NULL!	#NULL!	#NULL!	#NULL!		#NULL!	1	0	0	0
2	2	2	3	2	#NULL!	#NULL!	#NULL!	#NULL!	#NULL!	#NULL!		#NULL!	0	1	0	0	1	0		5	1	1	1	1	1	0		4	#NULL!	#NULL!	#NULL!	#NULL!	#NULL!	#NULL!	#NULL!	#NULL!		#NULL!	1	1	0	1	0		3	#NULL!	#NULL!	#NULL!	#NULL!
2	2	4	3	1	1	0	0	1	1	0		1	#NULL!	#NULL!	#NULL!	#NULL!	#NULL!	#NULL!		#NULL!	1	1	1	1	1	0		4	#NULL!	#NULL!	#NULL!	#NULL!	#NULL!	#NULL!	#NULL!	#NULL!		#NULL!	2	#NULL!	#NULL!	#NULL!	#NULL!		#NULL!	0	1	0	0
2	2	2	2	2	#NULL!	#NULL!	#NULL!	#NULL!	#NULL!	#NULL!		#NULL!	0	1	0	0	0	0		2	1	0	0	1	0	0		3	#NULL!	#NULL!	#NULL!	#NULL!	#NULL!	#NULL!	#NULL!	#NULL!		#NULL!	2	#NULL!	#NULL!	#NULL!	#NULL!		#NULL!	1	0	0	0
2	1	7	1	2	#NULL!	#NULL!	#NULL!	#NULL!	#NULL!	#NULL!		#NULL!	0	1	0	0	0	0		2	1	0	1	0	0	0		2	#NULL!	#NULL!	#NULL!	#NULL!	#NULL!	#NULL!	#NULL!	#NULL!		#NULL!	2	#NULL!	#NULL!	#NULL!	#NULL!		#NULL!	1	0	0	0
2	2	2	2	2	#NULL!	#NULL!	#NULL!	#NULL!	#NULL!	#NULL!		#NULL!	0	1	0	0	1	0		2	1	0	0	0	1	0		4	#NULL!	#NULL!	#NULL!	#NULL!	#NULL!	#NULL!	#NULL!	#NULL!		#NULL!	2	#NULL!	#NULL!	#NULL!	#NULL!		#NULL!	1	0	0	0
2	1	4	3	1	1	0	0	1	0	0		4	#NULL!	#NULL!	#NULL!	#NULL!	#NULL!	#NULL!		#NULL!	1	0	0	0	1	0		4	#NULL!	#NULL!	#NULL!	#NULL!	#NULL!	#NULL!	#NULL!	#NULL!		#NULL!	2	#NULL!	#NULL!	#NULL!	#NULL!		#NULL!	0	0	0	0
2	2	5	2	2	#NULL!	#NULL!	#NULL!	#NULL!	#NULL!	#NULL!		#NULL!	0	1	0	0	0	0		2	1	0	1	0	0	0		2	#NULL!	#NULL!	#NULL!	#NULL!	#NULL!	#NULL!	#NULL!	#NULL!		#NULL!	2	#NULL!	#NULL!	#NULL!	#NULL!		#NULL!	1	0	0	0
1	2	4	3	2	#NULL!	#NULL!	#NULL!	#NULL!	#NULL!	#NULL!		#NULL!	0	0	0	0	1	0		5	1	0	0	1	1	0		4	#NULL!	#NULL!	#NULL!	#NULL!	#NULL!	#NULL!	#NULL!	#NULL!		#NULL!	2	#NULL!	#NULL!	#NULL!	#NULL!		#NULL!	0	0	1	0
2	2	6	2	1	1	1	1	1	1	0		4	#NULL!	#NULL!	#NULL!	#NULL!	#NULL!	#NULL!		#NULL!	1	1	1	1	1	0		1	#NULL!	#NULL!	#NULL!	#NULL!	#NULL!	#NULL!	#NULL!	#NULL!		#NULL!	1	1	0	0	0		1	#NULL!	#NULL!	#NULL!	#NULL!
1	2	2	1	1	1	0	1	0	1	0		3	#NULL!	#NULL!	#NULL!	#NULL!	#NULL!	#NULL!		#NULL!	1	0	1	1	1	0		3	#NULL!	#NULL!	#NULL!	#NULL!	#NULL!	#NULL!	#NULL!	#NULL!		#NULL!	2	#NULL!	#NULL!	#NULL!	#NULL!		#NULL!	1	0	0	1
2	1	2	1	2	#NULL!	#NULL!	#NULL!	#NULL!	#NULL!	#NULL!		#NULL!	0	1	1	0	1	0		5	1	0	1	1	0	0		3	#NULL!	#NULL!	#NULL!	#NULL!	#NULL!	#NULL!	#NULL!	#NULL!		#NULL!	1	0	0	1	0		3	#NULL!	#NULL!	#NULL!	#NULL!
2	2	3	3	2	#NULL!	#NULL!	#NULL!	#NULL!	#NULL!	#NULL!		#NULL!	0	1	0	0	0	0		2	2	#NULL!	#NULL!	#NULL!	#NULL!	#NULL!		#NULL!	0	0	0	0	0	0	1	0		7	2	#NULL!	#NULL!	#NULL!	#NULL!		#NULL!	0	0	0	0
2	1	3	3	2	#NULL!	#NULL!	#NULL!	#NULL!	#NULL!	#NULL!		#NULL!	0	1	0	1	0	0		2	1	1	0	1	0	0		3	#NULL!	#NULL!	#NULL!	#NULL!	#NULL!	#NULL!	#NULL!	#NULL!		#NULL!	2	#NULL!	#NULL!	#NULL!	#NULL!		#NULL!	1	0	1	1
2	2	4	2	1	1	1	0	1	0	0		1	#NULL!	#NULL!	#NULL!	#NULL!	#NULL!	#NULL!		#NULL!	1	1	0	1	1	0		1	#NULL!	#NULL!	#NULL!	#NULL!	#NULL!	#NULL!	#NULL!	#NULL!		#NULL!	2	#NULL!	#NULL!	#NULL!	#NULL!		#NULL!	0	0	0	0
2	1	2	3	2	#NULL!	#NULL!	#NULL!	#NULL!	#NULL!	#NULL!		#NULL!	1	0	0	0	0	0		1	1	0	0	1	0	0		3	#NULL!	#NULL!	#NULL!	#NULL!	#NULL!	#NULL!	#NULL!	#NULL!		#NULL!	2	#NULL!	#NULL!	#NULL!	#NULL!		#NULL!	0	0	1	0
2	2	2	3	2	#NULL!	#NULL!	#NULL!	#NULL!	#NULL!	#NULL!		#NULL!	1	1	0	0	0	0		2	1	0	0	1	1	0		3	#NULL!	#NULL!	#NULL!	#NULL!	#NULL!	#NULL!	#NULL!	#NULL!		#NULL!	2	#NULL!	#NULL!	#NULL!	#NULL!		#NULL!	1	0	1	0
2	2	3	2	2	#NULL!	#NULL!	#NULL!	#NULL!	#NULL!	#NULL!		#NULL!	1	1	1	1	0	0		2	1	1	0	1	1	0		3	#NULL!	#NULL!	#NULL!	#NULL!	#NULL!	#NULL!	#NULL!	#NULL!		#NULL!	2	#NULL!	#NULL!	#NULL!	#NULL!		#NULL!	1	0	0	0
2	2	4	3	1	0	1	0	0	0	0		2	#NULL!	#NULL!	#NULL!	#NULL!	#NULL!	#NULL!		#NULL!	1	1	0	0	0	0		1	#NULL!	#NULL!	#NULL!	#NULL!	#NULL!	#NULL!	#NULL!	#NULL!		#NULL!	2	#NULL!	#NULL!	#NULL!	#NULL!		#NULL!	1	0	0	0
2	2	3	3	2	#NULL!	#NULL!	#NULL!	#NULL!	#NULL!	#NULL!		#NULL!	0	1	1	0	0	0		3	1	0	1	1	0	0		3	#NULL!	#NULL!	#NULL!	#NULL!	#NULL!	#NULL!	#NULL!	#NULL!		#NULL!	2	#NULL!	#NULL!	#NULL!	#NULL!		#NULL!	1	0	1	0
2	2	6	3	2	#NULL!	#NULL!	#NULL!	#NULL!	#NULL!	#NULL!		#NULL!	0	0	0	1	0	0		4	1	1	1	1	1	0		3	#NULL!	#NULL!	#NULL!	#NULL!	#NULL!	#NULL!	#NULL!	#NULL!		#NULL!	2	#NULL!	#NULL!	#NULL!	#NULL!		#NULL!	0	0	0	0
2	2	4	1	1	0	0	0	1	0	0		4	#NULL!	#NULL!	#NULL!	#NULL!	#NULL!	#NULL!		#NULL!	1	0	1	0	0	0		2	#NULL!	#NULL!	#NULL!	#NULL!	#NULL!	#NULL!	#NULL!	#NULL!		#NULL!	1	0	0	1	0		3	#NULL!	#NULL!	#NULL!	#NULL!
2	2	7	2	2	#NULL!	#NULL!	#NULL!	#NULL!	#NULL!	#NULL!		#NULL!	0	0	0	0	1	0		5	1	1	0	0	0	0		1	#NULL!	#NULL!	#NULL!	#NULL!	#NULL!	#NULL!	#NULL!	#NULL!		#NULL!	1	1	0	0	0		1	#NULL!	#NULL!	#NULL!	#NULL!
2	2	3	3	1	0	0	0	1	0	0		4	#NULL!	#NULL!	#NULL!	#NULL!	#NULL!	#NULL!		#NULL!	2	#NULL!	#NULL!	#NULL!	#NULL!	#NULL!		#NULL!	0	0	1	0	0	0	0	0		3	2	#NULL!	#NULL!	#NULL!	#NULL!		#NULL!	0	0	1	0
2	2	4	2	2	#NULL!	#NULL!	#NULL!	#NULL!	#NULL!	#NULL!		#NULL!	1	0	0	0	0	0		1	1	1	0	0	0	0		1	#NULL!	#NULL!	#NULL!	#NULL!	#NULL!	#NULL!	#NULL!	#NULL!		#NULL!	2	#NULL!	#NULL!	#NULL!	#NULL!		#NULL!	0	0	1	0
2	2	4	2	2	#NULL!	#NULL!	#NULL!	#NULL!	#NULL!	#NULL!		#NULL!	1	1	0	1	0	0		4	2	#NULL!	#NULL!	#NULL!	#NULL!	#NULL!		#NULL!	0	1	0	0	1	1	0	0		6	2	#NULL!	#NULL!	#NULL!	#NULL!		#NULL!	0	0	0	1
2	1	2	3	1	0	0	0	1	0	0		4	#NULL!	#NULL!	#NULL!	#NULL!	#NULL!	#NULL!		#NULL!	2	#NULL!	#NULL!	#NULL!	#NULL!	#NULL!		#NULL!	0	0	1	1	0	0	0	0		3	2	#NULL!	#NULL!	#NULL!	#NULL!		#NULL!	1	0	0	1
2	2	5	2	1	0	0	0	1	0	0		4	#NULL!	#NULL!	#NULL!	#NULL!	#NULL!	#NULL!		#NULL!	1	1	0	0	0	0		1	#NULL!	#NULL!	#NULL!	#NULL!	#NULL!	#NULL!	#NULL!	#NULL!		#NULL!	1	1	0	0	0		1	#NULL!	#NULL!	#NULL!	#NULL!
1	2	2	2	1	1	1	1	1	1	0		4	#NULL!	#NULL!	#NULL!	#NULL!	#NULL!	#NULL!		#NULL!	1	1	1	1	1	0		2	#NULL!	#NULL!	#NULL!	#NULL!	#NULL!	#NULL!	#NULL!	#NULL!		#NULL!	1	1	1	1	0		1	#NULL!	#NULL!	#NULL!	#NULL!
2	2	1	2	2	#NULL!	#NULL!	#NULL!	#NULL!	#NULL!	#NULL!		#NULL!	0	1	0	0	0	0		2	1	0	0	1	0	0		3	#NULL!	#NULL!	#NULL!	#NULL!	#NULL!	#NULL!	#NULL!	#NULL!		#NULL!	2	#NULL!	#NULL!	#NULL!	#NULL!		#NULL!	0	0	0	0
2	2	3	2	2	#NULL!	#NULL!	#NULL!	#NULL!	#NULL!	#NULL!		#NULL!	0	1	0	1	0	0		2	1	0	1	1	0	0		2	#NULL!	#NULL!	#NULL!	#NULL!	#NULL!	#NULL!	#NULL!	#NULL!		#NULL!	1	1	0	1	0		1	#NULL!	#NULL!	#NULL!	#NULL!
2	2	7	1	2	#NULL!	#NULL!	#NULL!	#NULL!	#NULL!	#NULL!		#NULL!	1	0	0	0	0	0		1	1	0	1	0	1	0		4	#NULL!	#NULL!	#NULL!	#NULL!	#NULL!	#NULL!	#NULL!	#NULL!		#NULL!	2	#NULL!	#NULL!	#NULL!	#NULL!		#NULL!	0	0	0	0
2	1	7	1	2	#NULL!	#NULL!	#NULL!	#NULL!	#NULL!	#NULL!		#NULL!	0	1	0	0	1	0		5	1	1	0	1	1	0		4	#NULL!	#NULL!	#NULL!	#NULL!	#NULL!	#NULL!	#NULL!	#NULL!		#NULL!	2	#NULL!	#NULL!	#NULL!	#NULL!		#NULL!	1	0	1	0
2	2	4	1	2	#NULL!	#NULL!	#NULL!	#NULL!	#NULL!	#NULL!		#NULL!	1	0	0	0	1	0		1	1	0	0	0	1	0		4	#NULL!	#NULL!	#NULL!	#NULL!	#NULL!	#NULL!	#NULL!	#NULL!		#NULL!	1	0	0	1	0		3	#NULL!	#NULL!	#NULL!	#NULL!
2	2	3	3	2	#NULL!	#NULL!	#NULL!	#NULL!	#NULL!	#NULL!		#NULL!	0	1	0	0	0	0		2	1	0	0	1	0	0		3	#NULL!	#NULL!	#NULL!	#NULL!	#NULL!	#NULL!	#NULL!	#NULL!		#NULL!	2	#NULL!	#NULL!	#NULL!	#NULL!		#NULL!	1	0	0	0
2	1	4	1	2	#NULL!	#NULL!	#NULL!	#NULL!	#NULL!	#NULL!		#NULL!	0	1	0	0	0	0		2	1	0	0	1	0	0		3	#NULL!	#NULL!	#NULL!	#NULL!	#NULL!	#NULL!	#NULL!	#NULL!		#NULL!	1	0	1	0	0		2	#NULL!	#NULL!	#NULL!	#NULL!
2	2	5	2	2	#NULL!	#NULL!	#NULL!	#NULL!	#NULL!	#NULL!		#NULL!	0	1	0	0	0	0		2	1	0	1	0	0	0		2	#NULL!	#NULL!	#NULL!	#NULL!	#NULL!	#NULL!	#NULL!	#NULL!		#NULL!	2	#NULL!	#NULL!	#NULL!	#NULL!		#NULL!	0	0	0	1
2	2	7	1	2	#NULL!	#NULL!	#NULL!	#NULL!	#NULL!	#NULL!		#NULL!	0	1	0	0	0	0		2	2	#NULL!	#NULL!	#NULL!	#NULL!	#NULL!		#NULL!	0	0	0	0	0	0	1	0		7	2	#NULL!	#NULL!	#NULL!	#NULL!		#NULL!	0	0	0	0
2	2	4	1	1	1	0	0	1	0	0		4	#NULL!	#NULL!	#NULL!	#NULL!	#NULL!	#NULL!		#NULL!	1	1	1	1	1	0		4	#NULL!	#NULL!	#NULL!	#NULL!	#NULL!	#NULL!	#NULL!	#NULL!		#NULL!	2	#NULL!	#NULL!	#NULL!	#NULL!		#NULL!	0	0	0	1
2	2	7	1	1	1	1	0	0	1	0		2	#NULL!	#NULL!	#NULL!	#NULL!	#NULL!	#NULL!		#NULL!	1	1	1	1	1	0		3	#NULL!	#NULL!	#NULL!	#NULL!	#NULL!	#NULL!	#NULL!	#NULL!		#NULL!	1	0	1	0	0		2	#NULL!	#NULL!	#NULL!	#NULL!
1	2	4	3	2	#NULL!	#NULL!	#NULL!	#NULL!	#NULL!	#NULL!		#NULL!	0	1	0	0	0	0		2	1	0	1	1	0	0		3	#NULL!	#NULL!	#NULL!	#NULL!	#NULL!	#NULL!	#NULL!	#NULL!		#NULL!	2	#NULL!	#NULL!	#NULL!	#NULL!		#NULL!	1	0	0	0
2	2	5	3	2	#NULL!	#NULL!	#NULL!	#NULL!	#NULL!	#NULL!		#NULL!	0	1	0	0	0	0		2	1	0	1	0	0	0		2	#NULL!	#NULL!	#NULL!	#NULL!	#NULL!	#NULL!	#NULL!	#NULL!		#NULL!	2	#NULL!	#NULL!	#NULL!	#NULL!		#NULL!	0	0	1	0
2	2	5	1	2	#NULL!	#NULL!	#NULL!	#NULL!	#NULL!	#NULL!		#NULL!	0	1	0	0	0	0		2	1	0	0	1	1	0		4	#NULL!	#NULL!	#NULL!	#NULL!	#NULL!	#NULL!	#NULL!	#NULL!		#NULL!	2	#NULL!	#NULL!	#NULL!	#NULL!		#NULL!	1	0	0	0
2	2	4	1	2	#NULL!	#NULL!	#NULL!	#NULL!	#NULL!	#NULL!		#NULL!	0	0	0	0	1	0		5	1	1	0	1	1	0		1	#NULL!	#NULL!	#NULL!	#NULL!	#NULL!	#NULL!	#NULL!	#NULL!		#NULL!	2	#NULL!	#NULL!	#NULL!	#NULL!		#NULL!	0	0	0	1
2	1	1	1	2	#NULL!	#NULL!	#NULL!	#NULL!	#NULL!	#NULL!		#NULL!	0	0	1	0	0	1	Het hoord meer thuis in een aanvullend pakket. Iedereen heeft recht op een basiszorg, basiszorg zou hierdoor te duur worden. Diegene die het wensen kunnen dan aanvullend pakken	6	1	1	1	1	1	0		4	#NULL!	#NULL!	#NULL!	#NULL!	#NULL!	#NULL!	#NULL!	#NULL!		#NULL!	1	0	0	1	0		3	#NULL!	#NULL!	#NULL!	#NULL!
1	2	3	3	2	#NULL!	#NULL!	#NULL!	#NULL!	#NULL!	#NULL!		#NULL!	0	0	0	0	0	1	De bijwerkingen zijn groot met weinig levensverlenging. De kwaliteit van leven in die tijd wordt te ernstig beperkt.	6	1	0	1	1	1	0		3	#NULL!	#NULL!	#NULL!	#NULL!	#NULL!	#NULL!	#NULL!	#NULL!		#NULL!	1	1	0	0	0		1	#NULL!	#NULL!	#NULL!	#NULL!
2	1	2	3	2	#NULL!	#NULL!	#NULL!	#NULL!	#NULL!	#NULL!		#NULL!	0	0	0	0	0	1	voor ongeveer 300 patienten per jaar, is het logischer om het per patient te bekijken of het vergoed wordt.	6	1	0	0	1	1	0		3	#NULL!	#NULL!	#NULL!	#NULL!	#NULL!	#NULL!	#NULL!	#NULL!		#NULL!	2	#NULL!	#NULL!	#NULL!	#NULL!		#NULL!	0	0	1	1
2	2	7	1	2	#NULL!	#NULL!	#NULL!	#NULL!	#NULL!	#NULL!		#NULL!	0	1	0	0	1	0		2	1	0	0	1	0	0		3	#NULL!	#NULL!	#NULL!	#NULL!	#NULL!	#NULL!	#NULL!	#NULL!		#NULL!	2	#NULL!	#NULL!	#NULL!	#NULL!		#NULL!	1	0	1	0
2	1	5	3	2	#NULL!	#NULL!	#NULL!	#NULL!	#NULL!	#NULL!		#NULL!	1	0	0	0	0	0		1	1	0	1	0	0	0		2	#NULL!	#NULL!	#NULL!	#NULL!	#NULL!	#NULL!	#NULL!	#NULL!		#NULL!	2	#NULL!	#NULL!	#NULL!	#NULL!		#NULL!	0	0	0	1
2	2	3	3	2	#NULL!	#NULL!	#NULL!	#NULL!	#NULL!	#NULL!		#NULL!	1	0	0	0	0	0		1	1	0	0	0	1	0		4	#NULL!	#NULL!	#NULL!	#NULL!	#NULL!	#NULL!	#NULL!	#NULL!		#NULL!	2	#NULL!	#NULL!	#NULL!	#NULL!		#NULL!	1	0	0	0
2	2	4	3	2	#NULL!	#NULL!	#NULL!	#NULL!	#NULL!	#NULL!		#NULL!	1	1	0	0	1	0		2	1	1	1	1	1	0		2	#NULL!	#NULL!	#NULL!	#NULL!	#NULL!	#NULL!	#NULL!	#NULL!		#NULL!	2	#NULL!	#NULL!	#NULL!	#NULL!		#NULL!	1	0	1	0
2	2	2	1	2	#NULL!	#NULL!	#NULL!	#NULL!	#NULL!	#NULL!		#NULL!	1	0	0	0	0	0		1	1	0	0	0	1	0		4	#NULL!	#NULL!	#NULL!	#NULL!	#NULL!	#NULL!	#NULL!	#NULL!		#NULL!	2	#NULL!	#NULL!	#NULL!	#NULL!		#NULL!	1	0	0	0
2	2	4	1	2	#NULL!	#NULL!	#NULL!	#NULL!	#NULL!	#NULL!		#NULL!	0	1	0	0	0	0		2	1	0	0	1	0	0		3	#NULL!	#NULL!	#NULL!	#NULL!	#NULL!	#NULL!	#NULL!	#NULL!		#NULL!	1	1	0	0	0		1	#NULL!	#NULL!	#NULL!	#NULL!
2	2	4	1	2	#NULL!	#NULL!	#NULL!	#NULL!	#NULL!	#NULL!		#NULL!	1	0	0	0	0	0		1	1	0	0	1	0	0		3	#NULL!	#NULL!	#NULL!	#NULL!	#NULL!	#NULL!	#NULL!	#NULL!		#NULL!	2	#NULL!	#NULL!	#NULL!	#NULL!		#NULL!	1	0	0	0
2	1	5	1	2	#NULL!	#NULL!	#NULL!	#NULL!	#NULL!	#NULL!		#NULL!	0	0	1	0	0	0		3	2	#NULL!	#NULL!	#NULL!	#NULL!	#NULL!		#NULL!	0	1	0	0	0	0	0	0		2	1	1	0	0	0		1	#NULL!	#NULL!	#NULL!	#NULL!
2	1	1	3	1	0	1	0	0	0	0		2	#NULL!	#NULL!	#NULL!	#NULL!	#NULL!	#NULL!		#NULL!	1	1	0	1	1	0		3	#NULL!	#NULL!	#NULL!	#NULL!	#NULL!	#NULL!	#NULL!	#NULL!		#NULL!	2	#NULL!	#NULL!	#NULL!	#NULL!		#NULL!	1	1	1	0
2	2	4	1	1	0	0	1	1	0	0		3	#NULL!	#NULL!	#NULL!	#NULL!	#NULL!	#NULL!		#NULL!	1	0	0	0	1	0		4	#NULL!	#NULL!	#NULL!	#NULL!	#NULL!	#NULL!	#NULL!	#NULL!		#NULL!	1	1	0	0	0		1	#NULL!	#NULL!	#NULL!	#NULL!
2	1	6	3	1	0	1	0	0	0	0		2	#NULL!	#NULL!	#NULL!	#NULL!	#NULL!	#NULL!		#NULL!	1	0	0	1	1	0		4	#NULL!	#NULL!	#NULL!	#NULL!	#NULL!	#NULL!	#NULL!	#NULL!		#NULL!	1	1	0	0	0		1	#NULL!	#NULL!	#NULL!	#NULL!
2	2	6	3	1	0	0	0	1	0	0		4	#NULL!	#NULL!	#NULL!	#NULL!	#NULL!	#NULL!		#NULL!	1	1	1	1	1	0		3	#NULL!	#NULL!	#NULL!	#NULL!	#NULL!	#NULL!	#NULL!	#NULL!		#NULL!	1	1	1	1	0		3	#NULL!	#NULL!	#NULL!	#NULL!
2	2	5	1	2	#NULL!	#NULL!	#NULL!	#NULL!	#NULL!	#NULL!		#NULL!	1	0	0	0	0	0		1	2	#NULL!	#NULL!	#NULL!	#NULL!	#NULL!		#NULL!	0	1	0	0	0	0	1	0		7	2	#NULL!	#NULL!	#NULL!	#NULL!		#NULL!	1	0	0	0
2	2	3	4	1	0	1	0	0	0	0		2	#NULL!	#NULL!	#NULL!	#NULL!	#NULL!	#NULL!		#NULL!	1	0	0	1	0	0		3	#NULL!	#NULL!	#NULL!	#NULL!	#NULL!	#NULL!	#NULL!	#NULL!		#NULL!	1	0	1	0	0		2	#NULL!	#NULL!	#NULL!	#NULL!
2	1	4	3	2	#NULL!	#NULL!	#NULL!	#NULL!	#NULL!	#NULL!		#NULL!	1	0	0	0	0	0		1	1	0	1	0	0	0		2	#NULL!	#NULL!	#NULL!	#NULL!	#NULL!	#NULL!	#NULL!	#NULL!		#NULL!	2	#NULL!	#NULL!	#NULL!	#NULL!		#NULL!	1	0	0	0
2	1	4	3	2	#NULL!	#NULL!	#NULL!	#NULL!	#NULL!	#NULL!		#NULL!	0	1	0	0	0	0		2	1	0	0	1	0	0		3	#NULL!	#NULL!	#NULL!	#NULL!	#NULL!	#NULL!	#NULL!	#NULL!		#NULL!	2	#NULL!	#NULL!	#NULL!	#NULL!		#NULL!	0	0	0	1
1	1	5	3	2	#NULL!	#NULL!	#NULL!	#NULL!	#NULL!	#NULL!		#NULL!	0	0	0	0	1	0		5	1	1	1	1	1	0		3	#NULL!	#NULL!	#NULL!	#NULL!	#NULL!	#NULL!	#NULL!	#NULL!		#NULL!	2	#NULL!	#NULL!	#NULL!	#NULL!		#NULL!	0	1	0	1
2	1	3	3	2	#NULL!	#NULL!	#NULL!	#NULL!	#NULL!	#NULL!		#NULL!	0	1	0	0	0	0		2	1	0	0	1	1	0		4	#NULL!	#NULL!	#NULL!	#NULL!	#NULL!	#NULL!	#NULL!	#NULL!		#NULL!	2	#NULL!	#NULL!	#NULL!	#NULL!		#NULL!	1	0	0	0
1	1	7	1	1	0	0	0	0	1	0		5	#NULL!	#NULL!	#NULL!	#NULL!	#NULL!	#NULL!		#NULL!	1	1	1	1	1	0		3	#NULL!	#NULL!	#NULL!	#NULL!	#NULL!	#NULL!	#NULL!	#NULL!		#NULL!	2	#NULL!	#NULL!	#NULL!	#NULL!		#NULL!	1	0	0	0
2	2	4	3	2	#NULL!	#NULL!	#NULL!	#NULL!	#NULL!	#NULL!		#NULL!	1	1	1	1	0	0		2	2	#NULL!	#NULL!	#NULL!	#NULL!	#NULL!		#NULL!	0	1	0	0	0	0	0	0		2	2	#NULL!	#NULL!	#NULL!	#NULL!		#NULL!	1	0	0	0
2	1	4	1	1	0	1	0	0	0	0		2	#NULL!	#NULL!	#NULL!	#NULL!	#NULL!	#NULL!		#NULL!	1	0	0	1	0	0		3	#NULL!	#NULL!	#NULL!	#NULL!	#NULL!	#NULL!	#NULL!	#NULL!		#NULL!	1	1	0	0	0		1	#NULL!	#NULL!	#NULL!	#NULL!
2	2	2	3	2	#NULL!	#NULL!	#NULL!	#NULL!	#NULL!	#NULL!		#NULL!	0	1	0	0	0	0		2	2	#NULL!	#NULL!	#NULL!	#NULL!	#NULL!		#NULL!	0	1	0	0	0	0	0	0		2	2	#NULL!	#NULL!	#NULL!	#NULL!		#NULL!	1	0	0	0
2	2	3	3	2	#NULL!	#NULL!	#NULL!	#NULL!	#NULL!	#NULL!		#NULL!	1	0	0	0	0	0		1	1	0	0	1	0	0		3	#NULL!	#NULL!	#NULL!	#NULL!	#NULL!	#NULL!	#NULL!	#NULL!		#NULL!	2	#NULL!	#NULL!	#NULL!	#NULL!		#NULL!	0	0	0	0
2	1	4	1	2	#NULL!	#NULL!	#NULL!	#NULL!	#NULL!	#NULL!		#NULL!	0	1	0	0	0	0		2	1	0	1	0	0	0		2	#NULL!	#NULL!	#NULL!	#NULL!	#NULL!	#NULL!	#NULL!	#NULL!		#NULL!	2	#NULL!	#NULL!	#NULL!	#NULL!		#NULL!	1	0	0	0
2	1	4	2	2	#NULL!	#NULL!	#NULL!	#NULL!	#NULL!	#NULL!		#NULL!	0	0	0	0	1	0		5	1	0	0	1	0	0		3	#NULL!	#NULL!	#NULL!	#NULL!	#NULL!	#NULL!	#NULL!	#NULL!		#NULL!	1	0	0	1	0		3	#NULL!	#NULL!	#NULL!	#NULL!
2	2	6	1	1	0	0	1	0	0	0		3	#NULL!	#NULL!	#NULL!	#NULL!	#NULL!	#NULL!		#NULL!	1	1	1	1	1	0		3	#NULL!	#NULL!	#NULL!	#NULL!	#NULL!	#NULL!	#NULL!	#NULL!		#NULL!	2	#NULL!	#NULL!	#NULL!	#NULL!		#NULL!	1	1	0	0
2	1	4	3	2	#NULL!	#NULL!	#NULL!	#NULL!	#NULL!	#NULL!		#NULL!	1	1	0	0	0	0		1	1	1	0	1	0	0		3	#NULL!	#NULL!	#NULL!	#NULL!	#NULL!	#NULL!	#NULL!	#NULL!		#NULL!	1	0	0	1	0		3	#NULL!	#NULL!	#NULL!	#NULL!
2	2	7	3	1	0	0	1	0	0	0		3	#NULL!	#NULL!	#NULL!	#NULL!	#NULL!	#NULL!		#NULL!	1	1	0	0	0	0		1	#NULL!	#NULL!	#NULL!	#NULL!	#NULL!	#NULL!	#NULL!	#NULL!		#NULL!	1	0	1	0	0		2	#NULL!	#NULL!	#NULL!	#NULL!
2	2	7	1	2	#NULL!	#NULL!	#NULL!	#NULL!	#NULL!	#NULL!		#NULL!	1	1	0	0	1	0		5	1	0	1	1	1	0		4	#NULL!	#NULL!	#NULL!	#NULL!	#NULL!	#NULL!	#NULL!	#NULL!		#NULL!	2	#NULL!	#NULL!	#NULL!	#NULL!		#NULL!	1	1	1	0
1	2	7	1	1	0	0	0	1	0	0		4	#NULL!	#NULL!	#NULL!	#NULL!	#NULL!	#NULL!		#NULL!	1	0	0	0	1	1	Door een betere levenskwaliteit, is er waarschijnlijk ook minder ziekteverzuim. Dit is ook erg kostbaar.	4	#NULL!	#NULL!	#NULL!	#NULL!	#NULL!	#NULL!	#NULL!	#NULL!		#NULL!	2	#NULL!	#NULL!	#NULL!	#NULL!		#NULL!	1	0	0	1
2	2	3	2	2	#NULL!	#NULL!	#NULL!	#NULL!	#NULL!	#NULL!		#NULL!	0	1	0	0	0	0		2	1	0	0	0	0	1	Het geneesmiddel heeft een redelijke prijs omdat het voor een relatief kleine groep nodig is	5	#NULL!	#NULL!	#NULL!	#NULL!	#NULL!	#NULL!	#NULL!	#NULL!		#NULL!	2	#NULL!	#NULL!	#NULL!	#NULL!		#NULL!	1	0	0	0
2	2	2	3	2	#NULL!	#NULL!	#NULL!	#NULL!	#NULL!	#NULL!		#NULL!	0	0	0	0	1	0		5	1	0	0	0	1	0		4	#NULL!	#NULL!	#NULL!	#NULL!	#NULL!	#NULL!	#NULL!	#NULL!		#NULL!	2	#NULL!	#NULL!	#NULL!	#NULL!		#NULL!	0	0	0	0
2	2	3	2	2	#NULL!	#NULL!	#NULL!	#NULL!	#NULL!	#NULL!		#NULL!	0	1	0	0	1	0		2	1	0	0	1	1	0		3	#NULL!	#NULL!	#NULL!	#NULL!	#NULL!	#NULL!	#NULL!	#NULL!		#NULL!	2	#NULL!	#NULL!	#NULL!	#NULL!		#NULL!	1	0	1	0
2	1	7	3	2	#NULL!	#NULL!	#NULL!	#NULL!	#NULL!	#NULL!		#NULL!	0	0	0	0	1	0		5	1	0	1	1	1	0		3	#NULL!	#NULL!	#NULL!	#NULL!	#NULL!	#NULL!	#NULL!	#NULL!		#NULL!	2	#NULL!	#NULL!	#NULL!	#NULL!		#NULL!	1	0	0	1
2	2	4	2	2	#NULL!	#NULL!	#NULL!	#NULL!	#NULL!	#NULL!		#NULL!	0	0	0	0	1	0		5	1	0	0	1	0	0		3	#NULL!	#NULL!	#NULL!	#NULL!	#NULL!	#NULL!	#NULL!	#NULL!		#NULL!	1	0	0	1	0		3	#NULL!	#NULL!	#NULL!	#NULL!
2	2	5	3	2	#NULL!	#NULL!	#NULL!	#NULL!	#NULL!	#NULL!		#NULL!	0	0	0	0	0	1	Levensverwachting wordt verlengd met een paar maanden, maar kwaliteit van het leven is zeker zo belangrijk	6	1	0	0	0	1	0		4	#NULL!	#NULL!	#NULL!	#NULL!	#NULL!	#NULL!	#NULL!	#NULL!		#NULL!	2	#NULL!	#NULL!	#NULL!	#NULL!		#NULL!	0	0	1	0
2	2	4	3	2	#NULL!	#NULL!	#NULL!	#NULL!	#NULL!	#NULL!		#NULL!	0	1	0	0	0	0		2	1	0	1	0	0	0		2	#NULL!	#NULL!	#NULL!	#NULL!	#NULL!	#NULL!	#NULL!	#NULL!		#NULL!	2	#NULL!	#NULL!	#NULL!	#NULL!		#NULL!	1	0	0	0
2	1	4	1	2	#NULL!	#NULL!	#NULL!	#NULL!	#NULL!	#NULL!		#NULL!	1	1	0	1	0	0		2	1	0	1	1	1	0		4	#NULL!	#NULL!	#NULL!	#NULL!	#NULL!	#NULL!	#NULL!	#NULL!		#NULL!	1	1	0	0	0		1	#NULL!	#NULL!	#NULL!	#NULL!
2	1	4	3	2	#NULL!	#NULL!	#NULL!	#NULL!	#NULL!	#NULL!		#NULL!	0	1	0	0	0	0		2	2	#NULL!	#NULL!	#NULL!	#NULL!	#NULL!		#NULL!	0	0	0	0	0	0	1	0		7	2	#NULL!	#NULL!	#NULL!	#NULL!		#NULL!	1	0	0	0
2	2	3	2	1	0	0	1	0	0	0		3	#NULL!	#NULL!	#NULL!	#NULL!	#NULL!	#NULL!		#NULL!	1	0	0	0	1	0		4	#NULL!	#NULL!	#NULL!	#NULL!	#NULL!	#NULL!	#NULL!	#NULL!		#NULL!	1	0	0	1	0		3	#NULL!	#NULL!	#NULL!	#NULL!
2	1	2	3	2	#NULL!	#NULL!	#NULL!	#NULL!	#NULL!	#NULL!		#NULL!	0	1	1	1	1	0		4	2	#NULL!	#NULL!	#NULL!	#NULL!	#NULL!		#NULL!	0	1	1	1	0	0	0	0		4	2	#NULL!	#NULL!	#NULL!	#NULL!		#NULL!	1	0	0	0
1	2	4	1	2	#NULL!	#NULL!	#NULL!	#NULL!	#NULL!	#NULL!		#NULL!	0	1	0	0	1	0		5	2	#NULL!	#NULL!	#NULL!	#NULL!	#NULL!		#NULL!	0	1	0	0	0	1	1	0		7	2	#NULL!	#NULL!	#NULL!	#NULL!		#NULL!	0	0	1	0
2	1	4	2	2	#NULL!	#NULL!	#NULL!	#NULL!	#NULL!	#NULL!		#NULL!	1	0	0	0	0	0		1	1	0	1	0	0	0		2	#NULL!	#NULL!	#NULL!	#NULL!	#NULL!	#NULL!	#NULL!	#NULL!		#NULL!	2	#NULL!	#NULL!	#NULL!	#NULL!		#NULL!	1	0	0	0
2	2	4	2	2	#NULL!	#NULL!	#NULL!	#NULL!	#NULL!	#NULL!		#NULL!	0	1	0	0	0	0		2	1	0	0	1	0	0		3	#NULL!	#NULL!	#NULL!	#NULL!	#NULL!	#NULL!	#NULL!	#NULL!		#NULL!	2	#NULL!	#NULL!	#NULL!	#NULL!		#NULL!	0	0	1	0
2	2	4	3	1	0	0	0	1	0	0		4	#NULL!	#NULL!	#NULL!	#NULL!	#NULL!	#NULL!		#NULL!	1	0	0	1	0	0		3	#NULL!	#NULL!	#NULL!	#NULL!	#NULL!	#NULL!	#NULL!	#NULL!		#NULL!	2	#NULL!	#NULL!	#NULL!	#NULL!		#NULL!	0	0	0	0
2	1	4	3	2	#NULL!	#NULL!	#NULL!	#NULL!	#NULL!	#NULL!		#NULL!	1	0	0	0	0	0		1	1	0	0	0	1	0		4	#NULL!	#NULL!	#NULL!	#NULL!	#NULL!	#NULL!	#NULL!	#NULL!		#NULL!	2	#NULL!	#NULL!	#NULL!	#NULL!		#NULL!	1	0	0	0
2	2	6	1	1	0	0	0	1	0	0		4	#NULL!	#NULL!	#NULL!	#NULL!	#NULL!	#NULL!		#NULL!	1	0	0	0	1	0		4	#NULL!	#NULL!	#NULL!	#NULL!	#NULL!	#NULL!	#NULL!	#NULL!		#NULL!	2	#NULL!	#NULL!	#NULL!	#NULL!		#NULL!	0	0	1	0
2	1	7	1	2	#NULL!	#NULL!	#NULL!	#NULL!	#NULL!	#NULL!		#NULL!	1	0	0	1	1	1	De patiënt krijgt een verlenging van enkele maanden met wel veel bijwerkingen. Dat is geen kwaliteit van leven. Maar de patient doet het uit wanhoop	6	1	1	1	1	1	1	Ik gebruik zelf een medicijn voor mijn darmen die erg duur is en alleen in de 2e lijn gegeven mag worden. Zonder zou ik geen leuk leven hebben. Niet kunnen werken en dus niet meedraaien in de maatschappij. Maar wel veel kosten dokr uitkering en andere geneesmiddelen voor de klachten	5	#NULL!	#NULL!	#NULL!	#NULL!	#NULL!	#NULL!	#NULL!	#NULL!		#NULL!	2	#NULL!	#NULL!	#NULL!	#NULL!		#NULL!	1	0	1	0
2	1	2	3	2	#NULL!	#NULL!	#NULL!	#NULL!	#NULL!	#NULL!		#NULL!	0	1	0	1	1	0		5	1	1	0	1	1	0		3	#NULL!	#NULL!	#NULL!	#NULL!	#NULL!	#NULL!	#NULL!	#NULL!		#NULL!	2	#NULL!	#NULL!	#NULL!	#NULL!		#NULL!	1	0	0	0
2	2	5	3	2	#NULL!	#NULL!	#NULL!	#NULL!	#NULL!	#NULL!		#NULL!	0	1	0	0	0	0		2	1	0	0	0	1	0		4	#NULL!	#NULL!	#NULL!	#NULL!	#NULL!	#NULL!	#NULL!	#NULL!		#NULL!	2	#NULL!	#NULL!	#NULL!	#NULL!		#NULL!	1	0	0	0
2	1	2	2	1	0	0	0	1	0	0		4	#NULL!	#NULL!	#NULL!	#NULL!	#NULL!	#NULL!		#NULL!	1	0	0	0	1	0		4	#NULL!	#NULL!	#NULL!	#NULL!	#NULL!	#NULL!	#NULL!	#NULL!		#NULL!	2	#NULL!	#NULL!	#NULL!	#NULL!		#NULL!	1	0	0	0
2	2	7	3	2	#NULL!	#NULL!	#NULL!	#NULL!	#NULL!	#NULL!		#NULL!	1	1	0	0	1	0		1	1	1	1	1	1	0		3	#NULL!	#NULL!	#NULL!	#NULL!	#NULL!	#NULL!	#NULL!	#NULL!		#NULL!	1	1	0	1	0		3	#NULL!	#NULL!	#NULL!	#NULL!
1	2	5	1	1	0	0	1	0	1	0		3	#NULL!	#NULL!	#NULL!	#NULL!	#NULL!	#NULL!		#NULL!	2	#NULL!	#NULL!	#NULL!	#NULL!	#NULL!		#NULL!	0	0	1	0	0	0	0	0		3	2	#NULL!	#NULL!	#NULL!	#NULL!		#NULL!	0	0	0	1
2	1	3	3	2	#NULL!	#NULL!	#NULL!	#NULL!	#NULL!	#NULL!		#NULL!	0	1	0	0	0	0		2	1	0	0	1	0	0		3	#NULL!	#NULL!	#NULL!	#NULL!	#NULL!	#NULL!	#NULL!	#NULL!		#NULL!	2	#NULL!	#NULL!	#NULL!	#NULL!		#NULL!	0	0	0	1
2	1	2	2	2	#NULL!	#NULL!	#NULL!	#NULL!	#NULL!	#NULL!		#NULL!	0	0	0	0	1	0		5	1	0	0	1	0	0		3	#NULL!	#NULL!	#NULL!	#NULL!	#NULL!	#NULL!	#NULL!	#NULL!		#NULL!	2	#NULL!	#NULL!	#NULL!	#NULL!		#NULL!	1	0	0	1
2	2	6	1	1	1	0	0	0	0	0		1	#NULL!	#NULL!	#NULL!	#NULL!	#NULL!	#NULL!		#NULL!	1	1	0	0	0	0		1	#NULL!	#NULL!	#NULL!	#NULL!	#NULL!	#NULL!	#NULL!	#NULL!		#NULL!	1	1	0	0	0		1	#NULL!	#NULL!	#NULL!	#NULL!
2	2	4	1	2	#NULL!	#NULL!	#NULL!	#NULL!	#NULL!	#NULL!		#NULL!	1	0	0	0	0	0		1	1	0	0	1	0	0		3	#NULL!	#NULL!	#NULL!	#NULL!	#NULL!	#NULL!	#NULL!	#NULL!		#NULL!	1	1	0	0	0		1	#NULL!	#NULL!	#NULL!	#NULL!
2	2	3	2	2	#NULL!	#NULL!	#NULL!	#NULL!	#NULL!	#NULL!		#NULL!	1	0	0	0	0	0		1	2	#NULL!	#NULL!	#NULL!	#NULL!	#NULL!		#NULL!	0	0	1	0	0	0	0	0		3	2	#NULL!	#NULL!	#NULL!	#NULL!		#NULL!	0	0	0	1
2	1	1	4	2	#NULL!	#NULL!	#NULL!	#NULL!	#NULL!	#NULL!		#NULL!	0	0	0	1	0	0		4	1	0	0	0	1	0		4	#NULL!	#NULL!	#NULL!	#NULL!	#NULL!	#NULL!	#NULL!	#NULL!		#NULL!	2	#NULL!	#NULL!	#NULL!	#NULL!		#NULL!	1	0	0	0
2	1	7	3	2	#NULL!	#NULL!	#NULL!	#NULL!	#NULL!	#NULL!		#NULL!	1	1	0	0	0	0		1	1	1	0	1	1	0		4	#NULL!	#NULL!	#NULL!	#NULL!	#NULL!	#NULL!	#NULL!	#NULL!		#NULL!	2	#NULL!	#NULL!	#NULL!	#NULL!		#NULL!	1	0	0	1
2	2	2	3	2	#NULL!	#NULL!	#NULL!	#NULL!	#NULL!	#NULL!		#NULL!	0	1	0	1	1	0		5	1	1	1	1	1	0		3	#NULL!	#NULL!	#NULL!	#NULL!	#NULL!	#NULL!	#NULL!	#NULL!		#NULL!	1	1	0	1	0		3	#NULL!	#NULL!	#NULL!	#NULL!
1	2	3	2	1	1	0	0	0	0	0		1	#NULL!	#NULL!	#NULL!	#NULL!	#NULL!	#NULL!		#NULL!	1	0	0	0	1	0		4	#NULL!	#NULL!	#NULL!	#NULL!	#NULL!	#NULL!	#NULL!	#NULL!		#NULL!	2	#NULL!	#NULL!	#NULL!	#NULL!		#NULL!	0	0	0	1
2	1	4	2	1	1	0	0	0	0	0		1	#NULL!	#NULL!	#NULL!	#NULL!	#NULL!	#NULL!		#NULL!	2	#NULL!	#NULL!	#NULL!	#NULL!	#NULL!		#NULL!	1	0	0	0	0	0	0	0		1	1	1	0	0	0		1	#NULL!	#NULL!	#NULL!	#NULL!
2	2	3	2	2	#NULL!	#NULL!	#NULL!	#NULL!	#NULL!	#NULL!		#NULL!	0	0	0	0	1	0		5	1	0	0	1	0	0		3	#NULL!	#NULL!	#NULL!	#NULL!	#NULL!	#NULL!	#NULL!	#NULL!		#NULL!	2	#NULL!	#NULL!	#NULL!	#NULL!		#NULL!	0	0	1	0
2	2	4	2	1	1	1	0	1	0	0		4	#NULL!	#NULL!	#NULL!	#NULL!	#NULL!	#NULL!		#NULL!	1	1	0	0	1	0		4	#NULL!	#NULL!	#NULL!	#NULL!	#NULL!	#NULL!	#NULL!	#NULL!		#NULL!	1	1	0	1	0		1	#NULL!	#NULL!	#NULL!	#NULL!
2	2	4	3	2	#NULL!	#NULL!	#NULL!	#NULL!	#NULL!	#NULL!		#NULL!	0	1	0	0	0	0		2	1	0	0	1	0	0		3	#NULL!	#NULL!	#NULL!	#NULL!	#NULL!	#NULL!	#NULL!	#NULL!		#NULL!	2	#NULL!	#NULL!	#NULL!	#NULL!		#NULL!	0	0	1	0
2	2	3	3	2	#NULL!	#NULL!	#NULL!	#NULL!	#NULL!	#NULL!		#NULL!	0	1	0	0	0	0		2	1	0	0	0	1	0		4	#NULL!	#NULL!	#NULL!	#NULL!	#NULL!	#NULL!	#NULL!	#NULL!		#NULL!	2	#NULL!	#NULL!	#NULL!	#NULL!		#NULL!	0	0	1	0
2	1	4	1	2	#NULL!	#NULL!	#NULL!	#NULL!	#NULL!	#NULL!		#NULL!	0	0	0	0	1	0		5	1	0	0	0	1	0		4	#NULL!	#NULL!	#NULL!	#NULL!	#NULL!	#NULL!	#NULL!	#NULL!		#NULL!	2	#NULL!	#NULL!	#NULL!	#NULL!		#NULL!	0	0	0	0
2	1	4	3	2	#NULL!	#NULL!	#NULL!	#NULL!	#NULL!	#NULL!		#NULL!	1	0	0	0	0	0		1	1	0	0	1	0	0		3	#NULL!	#NULL!	#NULL!	#NULL!	#NULL!	#NULL!	#NULL!	#NULL!		#NULL!	2	#NULL!	#NULL!	#NULL!	#NULL!		#NULL!	1	0	0	0
2	2	1	1	1	1	0	0	0	0	0		1	#NULL!	#NULL!	#NULL!	#NULL!	#NULL!	#NULL!		#NULL!	1	1	0	0	0	0		1	#NULL!	#NULL!	#NULL!	#NULL!	#NULL!	#NULL!	#NULL!	#NULL!		#NULL!	1	1	0	0	0		1	#NULL!	#NULL!	#NULL!	#NULL!
2	2	2	3	2	#NULL!	#NULL!	#NULL!	#NULL!	#NULL!	#NULL!		#NULL!	0	1	0	0	0	0		2	1	1	0	0	0	0		1	#NULL!	#NULL!	#NULL!	#NULL!	#NULL!	#NULL!	#NULL!	#NULL!		#NULL!	2	#NULL!	#NULL!	#NULL!	#NULL!		#NULL!	1	0	0	0
2	2	1	3	2	#NULL!	#NULL!	#NULL!	#NULL!	#NULL!	#NULL!		#NULL!	0	0	0	1	0	0		4	1	0	0	1	0	0		3	#NULL!	#NULL!	#NULL!	#NULL!	#NULL!	#NULL!	#NULL!	#NULL!		#NULL!	2	#NULL!	#NULL!	#NULL!	#NULL!		#NULL!	1	0	0	0
2	2	5	3	2	#NULL!	#NULL!	#NULL!	#NULL!	#NULL!	#NULL!		#NULL!	1	0	0	0	0	0		1	1	0	0	1	0	0		3	#NULL!	#NULL!	#NULL!	#NULL!	#NULL!	#NULL!	#NULL!	#NULL!		#NULL!	2	#NULL!	#NULL!	#NULL!	#NULL!		#NULL!	1	0	0	0
1	1	3	3	2	#NULL!	#NULL!	#NULL!	#NULL!	#NULL!	#NULL!		#NULL!	0	1	0	0	0	0		2	1	0	1	0	0	0		2	#NULL!	#NULL!	#NULL!	#NULL!	#NULL!	#NULL!	#NULL!	#NULL!		#NULL!	2	#NULL!	#NULL!	#NULL!	#NULL!		#NULL!	0	0	1	0
2	2	4	3	2	#NULL!	#NULL!	#NULL!	#NULL!	#NULL!	#NULL!		#NULL!	0	0	0	0	1	0		5	2	#NULL!	#NULL!	#NULL!	#NULL!	#NULL!		#NULL!	0	0	1	0	0	0	0	0		3	2	#NULL!	#NULL!	#NULL!	#NULL!		#NULL!	0	0	1	0
2	2	5	3	2	#NULL!	#NULL!	#NULL!	#NULL!	#NULL!	#NULL!		#NULL!	0	1	0	0	0	0		2	1	0	1	0	0	0		2	#NULL!	#NULL!	#NULL!	#NULL!	#NULL!	#NULL!	#NULL!	#NULL!		#NULL!	2	#NULL!	#NULL!	#NULL!	#NULL!		#NULL!	0	0	1	0
2	2	4	1	1	1	1	1	1	0	0		1	#NULL!	#NULL!	#NULL!	#NULL!	#NULL!	#NULL!		#NULL!	1	0	1	1	1	0		4	#NULL!	#NULL!	#NULL!	#NULL!	#NULL!	#NULL!	#NULL!	#NULL!		#NULL!	1	0	1	0	0		2	#NULL!	#NULL!	#NULL!	#NULL!
2	2	5	3	2	#NULL!	#NULL!	#NULL!	#NULL!	#NULL!	#NULL!		#NULL!	0	0	0	1	0	0		4	2	#NULL!	#NULL!	#NULL!	#NULL!	#NULL!		#NULL!	0	0	0	1	0	0	0	0		4	2	#NULL!	#NULL!	#NULL!	#NULL!		#NULL!	1	0	0	0
2	2	2	3	2	#NULL!	#NULL!	#NULL!	#NULL!	#NULL!	#NULL!		#NULL!	1	0	0	0	0	0		1	1	0	1	0	0	0		2	#NULL!	#NULL!	#NULL!	#NULL!	#NULL!	#NULL!	#NULL!	#NULL!		#NULL!	2	#NULL!	#NULL!	#NULL!	#NULL!		#NULL!	1	0	1	0
2	2	7	3	2	#NULL!	#NULL!	#NULL!	#NULL!	#NULL!	#NULL!		#NULL!	0	0	0	0	1	0		5	2	#NULL!	#NULL!	#NULL!	#NULL!	#NULL!		#NULL!	0	0	0	0	0	0	1	0		7	2	#NULL!	#NULL!	#NULL!	#NULL!		#NULL!	0	0	0	0
2	1	7	1	2	#NULL!	#NULL!	#NULL!	#NULL!	#NULL!	#NULL!		#NULL!	0	0	0	0	1	0		5	1	0	0	1	0	0		3	#NULL!	#NULL!	#NULL!	#NULL!	#NULL!	#NULL!	#NULL!	#NULL!		#NULL!	2	#NULL!	#NULL!	#NULL!	#NULL!		#NULL!	0	0	0	0
2	2	2	2	2	#NULL!	#NULL!	#NULL!	#NULL!	#NULL!	#NULL!		#NULL!	0	1	0	0	0	1	Fabrikanten moeten laten zien waarom ze zo'n hoge prijs vragen. Bij eventuele toelating moeten de gunstige effecten wel duidelijk waarneembaar zijn.	6	1	1	1	1	1	0		2	#NULL!	#NULL!	#NULL!	#NULL!	#NULL!	#NULL!	#NULL!	#NULL!		#NULL!	1	0	0	0	1	Het is geen geneesmiddel maar een vertrager, ik zou daar een mits aan verbinden: door gebruik van dit medicijn wordt bespaart op zorgkosten die dan niet hoeven te worden gemaakt.	4	#NULL!	#NULL!	#NULL!	#NULL!
2	1	2	2	2	#NULL!	#NULL!	#NULL!	#NULL!	#NULL!	#NULL!		#NULL!	0	0	1	0	1	0		5	1	1	1	1	1	0		3	#NULL!	#NULL!	#NULL!	#NULL!	#NULL!	#NULL!	#NULL!	#NULL!		#NULL!	2	#NULL!	#NULL!	#NULL!	#NULL!		#NULL!	1	0	1	0
2	2	2	2	2	#NULL!	#NULL!	#NULL!	#NULL!	#NULL!	#NULL!		#NULL!	1	0	0	0	1	0		5	1	0	0	1	1	0		4	#NULL!	#NULL!	#NULL!	#NULL!	#NULL!	#NULL!	#NULL!	#NULL!		#NULL!	2	#NULL!	#NULL!	#NULL!	#NULL!		#NULL!	0	0	1	0
2	1	5	1	2	#NULL!	#NULL!	#NULL!	#NULL!	#NULL!	#NULL!		#NULL!	0	0	0	0	1	0		5	1	0	1	0	0	0		2	#NULL!	#NULL!	#NULL!	#NULL!	#NULL!	#NULL!	#NULL!	#NULL!		#NULL!	2	#NULL!	#NULL!	#NULL!	#NULL!		#NULL!	0	0	1	0
2	1	5	1	1	1	0	0	0	0	0		1	#NULL!	#NULL!	#NULL!	#NULL!	#NULL!	#NULL!		#NULL!	1	1	0	1	1	0		4	#NULL!	#NULL!	#NULL!	#NULL!	#NULL!	#NULL!	#NULL!	#NULL!		#NULL!	2	#NULL!	#NULL!	#NULL!	#NULL!		#NULL!	1	0	0	0
2	1	5	3	2	#NULL!	#NULL!	#NULL!	#NULL!	#NULL!	#NULL!		#NULL!	0	0	0	1	0	0		4	1	1	0	0	0	0		1	#NULL!	#NULL!	#NULL!	#NULL!	#NULL!	#NULL!	#NULL!	#NULL!		#NULL!	2	#NULL!	#NULL!	#NULL!	#NULL!		#NULL!	0	0	1	0
2	2	4	1	1	0	0	0	0	0	1	Het verschild per persoon. Maar er zal duidelijk moeten verteld worden dat het middel, misschien erger is dat de kwaal die ze hebben. Dat moet afgestemd worden per patiënt	6	#NULL!	#NULL!	#NULL!	#NULL!	#NULL!	#NULL!		#NULL!	1	1	0	0	0	0		1	#NULL!	#NULL!	#NULL!	#NULL!	#NULL!	#NULL!	#NULL!	#NULL!		#NULL!	1	1	0	0	0		1	#NULL!	#NULL!	#NULL!	#NULL!
2	2	4	3	2	#NULL!	#NULL!	#NULL!	#NULL!	#NULL!	#NULL!		#NULL!	0	1	0	0	0	0		2	1	0	1	0	0	0		2	#NULL!	#NULL!	#NULL!	#NULL!	#NULL!	#NULL!	#NULL!	#NULL!		#NULL!	2	#NULL!	#NULL!	#NULL!	#NULL!		#NULL!	0	0	1	0
2	2	5	3	2	#NULL!	#NULL!	#NULL!	#NULL!	#NULL!	#NULL!		#NULL!	1	0	0	0	1	0		1	1	0	1	0	0	0		2	#NULL!	#NULL!	#NULL!	#NULL!	#NULL!	#NULL!	#NULL!	#NULL!		#NULL!	2	#NULL!	#NULL!	#NULL!	#NULL!		#NULL!	0	0	1	0
2	2	3	1	1	0	0	0	1	1	1	De patiënt kan kiezen tussen twee kwaden,wanneer het belangrijk is om zaken goed te regelen voor de nabestaanden kan het voor het afscheid belangrijk zijn om deze mogelijkheid aan te bieden.	6	#NULL!	#NULL!	#NULL!	#NULL!	#NULL!	#NULL!		#NULL!	2	#NULL!	#NULL!	#NULL!	#NULL!	#NULL!		#NULL!	0	0	0	0	1	0	1	0		7	2	#NULL!	#NULL!	#NULL!	#NULL!		#NULL!	1	0	0	0
1	2	3	2	2	#NULL!	#NULL!	#NULL!	#NULL!	#NULL!	#NULL!		#NULL!	0	1	0	0	0	0		2	1	0	0	1	1	0		3	#NULL!	#NULL!	#NULL!	#NULL!	#NULL!	#NULL!	#NULL!	#NULL!		#NULL!	2	#NULL!	#NULL!	#NULL!	#NULL!		#NULL!	0	0	1	0
2	2	6	1	1	1	0	0	1	0	0		4	#NULL!	#NULL!	#NULL!	#NULL!	#NULL!	#NULL!		#NULL!	1	1	0	1	1	0		4	#NULL!	#NULL!	#NULL!	#NULL!	#NULL!	#NULL!	#NULL!	#NULL!		#NULL!	1	1	0	0	0		1	#NULL!	#NULL!	#NULL!	#NULL!
2	2	2	3	2	#NULL!	#NULL!	#NULL!	#NULL!	#NULL!	#NULL!		#NULL!	1	1	0	0	1	0		2	1	0	0	1	1	0		3	#NULL!	#NULL!	#NULL!	#NULL!	#NULL!	#NULL!	#NULL!	#NULL!		#NULL!	2	#NULL!	#NULL!	#NULL!	#NULL!		#NULL!	1	0	1	1
2	2	3	4	2	#NULL!	#NULL!	#NULL!	#NULL!	#NULL!	#NULL!		#NULL!	1	1	0	0	1	0		1	1	0	1	1	1	0		2	#NULL!	#NULL!	#NULL!	#NULL!	#NULL!	#NULL!	#NULL!	#NULL!		#NULL!	2	#NULL!	#NULL!	#NULL!	#NULL!		#NULL!	0	1	0	0
2	2	3	3	2	#NULL!	#NULL!	#NULL!	#NULL!	#NULL!	#NULL!		#NULL!	1	1	1	1	1	0		1	1	1	1	1	1	0		3	#NULL!	#NULL!	#NULL!	#NULL!	#NULL!	#NULL!	#NULL!	#NULL!		#NULL!	2	#NULL!	#NULL!	#NULL!	#NULL!		#NULL!	1	1	1	1
2	2	7	2	2	#NULL!	#NULL!	#NULL!	#NULL!	#NULL!	#NULL!		#NULL!	0	1	0	0	0	0		2	1	0	0	1	1	0		4	#NULL!	#NULL!	#NULL!	#NULL!	#NULL!	#NULL!	#NULL!	#NULL!		#NULL!	2	#NULL!	#NULL!	#NULL!	#NULL!		#NULL!	1	0	0	1
2	2	4	1	1	0	0	0	1	1	0		4	#NULL!	#NULL!	#NULL!	#NULL!	#NULL!	#NULL!		#NULL!	1	0	0	1	1	0		4	#NULL!	#NULL!	#NULL!	#NULL!	#NULL!	#NULL!	#NULL!	#NULL!		#NULL!	2	#NULL!	#NULL!	#NULL!	#NULL!		#NULL!	1	0	0	0
2	2	7	1	2	#NULL!	#NULL!	#NULL!	#NULL!	#NULL!	#NULL!		#NULL!	0	0	0	0	1	1	niet in het basispakket, maar wel in de verzekering	5	1	0	1	1	1	0		3	#NULL!	#NULL!	#NULL!	#NULL!	#NULL!	#NULL!	#NULL!	#NULL!		#NULL!	2	#NULL!	#NULL!	#NULL!	#NULL!		#NULL!	0	0	1	0
2	2	1	1	2	#NULL!	#NULL!	#NULL!	#NULL!	#NULL!	#NULL!		#NULL!	0	1	1	0	1	0		2	2	#NULL!	#NULL!	#NULL!	#NULL!	#NULL!		#NULL!	0	1	0	0	1	0	1	0		7	1	0	1	1	0		2	#NULL!	#NULL!	#NULL!	#NULL!
2	2	5	3	2	#NULL!	#NULL!	#NULL!	#NULL!	#NULL!	#NULL!		#NULL!	1	0	0	0	1	0		5	1	1	0	0	0	1	Leeftijdscategorie biedt nog kansen	5	#NULL!	#NULL!	#NULL!	#NULL!	#NULL!	#NULL!	#NULL!	#NULL!		#NULL!	2	#NULL!	#NULL!	#NULL!	#NULL!		#NULL!	0	1	0	0
2	2	3	2	2	#NULL!	#NULL!	#NULL!	#NULL!	#NULL!	#NULL!		#NULL!	0	0	0	0	1	0		5	1	0	1	1	1	0		4	#NULL!	#NULL!	#NULL!	#NULL!	#NULL!	#NULL!	#NULL!	#NULL!		#NULL!	2	#NULL!	#NULL!	#NULL!	#NULL!		#NULL!	0	0	0	1
2	2	5	1	2	#NULL!	#NULL!	#NULL!	#NULL!	#NULL!	#NULL!		#NULL!	0	1	0	0	0	0		2	1	0	0	0	1	0		4	#NULL!	#NULL!	#NULL!	#NULL!	#NULL!	#NULL!	#NULL!	#NULL!		#NULL!	2	#NULL!	#NULL!	#NULL!	#NULL!		#NULL!	0	0	0	0
2	1	2	3	2	#NULL!	#NULL!	#NULL!	#NULL!	#NULL!	#NULL!		#NULL!	0	0	0	0	1	0		5	1	0	0	1	0	0		3	#NULL!	#NULL!	#NULL!	#NULL!	#NULL!	#NULL!	#NULL!	#NULL!		#NULL!	2	#NULL!	#NULL!	#NULL!	#NULL!		#NULL!	0	0	0	0
2	2	4	1	2	#NULL!	#NULL!	#NULL!	#NULL!	#NULL!	#NULL!		#NULL!	0	0	0	1	0	0		4	1	0	0	1	0	0		3	#NULL!	#NULL!	#NULL!	#NULL!	#NULL!	#NULL!	#NULL!	#NULL!		#NULL!	2	#NULL!	#NULL!	#NULL!	#NULL!		#NULL!	1	0	0	0
2	1	4	1	2	#NULL!	#NULL!	#NULL!	#NULL!	#NULL!	#NULL!		#NULL!	1	1	0	0	1	0		2	2	#NULL!	#NULL!	#NULL!	#NULL!	#NULL!		#NULL!	0	0	0	1	0	0	1	0		4	2	#NULL!	#NULL!	#NULL!	#NULL!		#NULL!	0	0	1	0
2	2	3	3	2	#NULL!	#NULL!	#NULL!	#NULL!	#NULL!	#NULL!		#NULL!	0	1	1	0	0	0		2	1	1	0	0	1	0		4	#NULL!	#NULL!	#NULL!	#NULL!	#NULL!	#NULL!	#NULL!	#NULL!		#NULL!	2	#NULL!	#NULL!	#NULL!	#NULL!		#NULL!	1	0	0	0
2	2	4	1	2	#NULL!	#NULL!	#NULL!	#NULL!	#NULL!	#NULL!		#NULL!	0	1	0	0	0	0		2	1	0	0	0	1	0		4	#NULL!	#NULL!	#NULL!	#NULL!	#NULL!	#NULL!	#NULL!	#NULL!		#NULL!	2	#NULL!	#NULL!	#NULL!	#NULL!		#NULL!	1	0	0	0
2	2	4	1	2	#NULL!	#NULL!	#NULL!	#NULL!	#NULL!	#NULL!		#NULL!	0	1	0	0	0	0		2	1	0	0	0	1	0		4	#NULL!	#NULL!	#NULL!	#NULL!	#NULL!	#NULL!	#NULL!	#NULL!		#NULL!	2	#NULL!	#NULL!	#NULL!	#NULL!		#NULL!	1	0	0	0
2	2	4	1	2	#NULL!	#NULL!	#NULL!	#NULL!	#NULL!	#NULL!		#NULL!	0	1	0	0	0	0		2	1	0	0	0	1	0		4	#NULL!	#NULL!	#NULL!	#NULL!	#NULL!	#NULL!	#NULL!	#NULL!		#NULL!	2	#NULL!	#NULL!	#NULL!	#NULL!		#NULL!	0	0	0	0
2	2	5	2	1	0	0	0	1	0	0		4	#NULL!	#NULL!	#NULL!	#NULL!	#NULL!	#NULL!		#NULL!	2	#NULL!	#NULL!	#NULL!	#NULL!	#NULL!		#NULL!	0	0	1	0	0	0	0	0		3	2	#NULL!	#NULL!	#NULL!	#NULL!		#NULL!	1	0	0	0
2	2	3	3	2	#NULL!	#NULL!	#NULL!	#NULL!	#NULL!	#NULL!		#NULL!	0	1	0	0	0	0		2	1	0	0	0	1	0		4	#NULL!	#NULL!	#NULL!	#NULL!	#NULL!	#NULL!	#NULL!	#NULL!		#NULL!	2	#NULL!	#NULL!	#NULL!	#NULL!		#NULL!	0	0	1	0
2	2	2	3	2	#NULL!	#NULL!	#NULL!	#NULL!	#NULL!	#NULL!		#NULL!	0	0	0	0	0	1	Ik zou zeggen dat dit dan vergoed zou moeten worden in de aanvullende verzekeringen. Daardoor is er mogelijkheid tot hulp en gebruik van het midden wat ik goed vind, maar zijn de kosten voor de staat lager. Een aanvullende verzekering hoeft een patiënt niet heel veel te kosten.	6	1	1	1	1	1	0		2	#NULL!	#NULL!	#NULL!	#NULL!	#NULL!	#NULL!	#NULL!	#NULL!		#NULL!	2	#NULL!	#NULL!	#NULL!	#NULL!		#NULL!	0	0	0	0
2	1	2	2	2	#NULL!	#NULL!	#NULL!	#NULL!	#NULL!	#NULL!		#NULL!	0	1	1	0	1	0		2	1	1	1	1	1	0		2	#NULL!	#NULL!	#NULL!	#NULL!	#NULL!	#NULL!	#NULL!	#NULL!		#NULL!	2	#NULL!	#NULL!	#NULL!	#NULL!		#NULL!	1	0	0	0
2	1	3	3	2	#NULL!	#NULL!	#NULL!	#NULL!	#NULL!	#NULL!		#NULL!	0	1	0	0	0	0		2	1	0	1	0	0	0		2	#NULL!	#NULL!	#NULL!	#NULL!	#NULL!	#NULL!	#NULL!	#NULL!		#NULL!	2	#NULL!	#NULL!	#NULL!	#NULL!		#NULL!	0	0	0	0
2	1	2	3	2	#NULL!	#NULL!	#NULL!	#NULL!	#NULL!	#NULL!		#NULL!	0	0	0	0	0	1	Patiënt heeft geen genezing en hoge bijwerkingen heeft geen meer waarde.	6	1	0	0	1	0	0		3	#NULL!	#NULL!	#NULL!	#NULL!	#NULL!	#NULL!	#NULL!	#NULL!		#NULL!	2	#NULL!	#NULL!	#NULL!	#NULL!		#NULL!	1	0	0	0
2	1	4	3	2	#NULL!	#NULL!	#NULL!	#NULL!	#NULL!	#NULL!		#NULL!	0	0	1	1	1	0		3	1	0	1	1	1	0		2	#NULL!	#NULL!	#NULL!	#NULL!	#NULL!	#NULL!	#NULL!	#NULL!		#NULL!	2	#NULL!	#NULL!	#NULL!	#NULL!		#NULL!	0	0	1	1
2	2	6	1	2	#NULL!	#NULL!	#NULL!	#NULL!	#NULL!	#NULL!		#NULL!	0	0	0	1	0	0		4	1	0	0	1	0	0		3	#NULL!	#NULL!	#NULL!	#NULL!	#NULL!	#NULL!	#NULL!	#NULL!		#NULL!	1	1	0	0	0		1	#NULL!	#NULL!	#NULL!	#NULL!
2	2	1	3	2	#NULL!	#NULL!	#NULL!	#NULL!	#NULL!	#NULL!		#NULL!	1	0	0	0	0	0		1	1	0	1	0	0	0		2	#NULL!	#NULL!	#NULL!	#NULL!	#NULL!	#NULL!	#NULL!	#NULL!		#NULL!	2	#NULL!	#NULL!	#NULL!	#NULL!		#NULL!	0	0	0	1
2	2	3	2	2	#NULL!	#NULL!	#NULL!	#NULL!	#NULL!	#NULL!		#NULL!	0	1	0	0	0	1	producenten van het te dure geneesmiddel aanpakken	6	1	0	0	1	1	0		3	#NULL!	#NULL!	#NULL!	#NULL!	#NULL!	#NULL!	#NULL!	#NULL!		#NULL!	2	#NULL!	#NULL!	#NULL!	#NULL!		#NULL!	0	0	0	0
2	1	2	1	1	1	0	0	0	0	0		1	#NULL!	#NULL!	#NULL!	#NULL!	#NULL!	#NULL!		#NULL!	1	1	0	0	0	0		1	#NULL!	#NULL!	#NULL!	#NULL!	#NULL!	#NULL!	#NULL!	#NULL!		#NULL!	1	1	0	0	0		1	#NULL!	#NULL!	#NULL!	#NULL!
2	1	3	3	2	#NULL!	#NULL!	#NULL!	#NULL!	#NULL!	#NULL!		#NULL!	1	0	0	0	0	0		1	2	#NULL!	#NULL!	#NULL!	#NULL!	#NULL!		#NULL!	0	1	0	0	0	0	0	0		2	2	#NULL!	#NULL!	#NULL!	#NULL!		#NULL!	1	0	0	0
2	2	4	3	1	1	1	1	1	1	0		1	#NULL!	#NULL!	#NULL!	#NULL!	#NULL!	#NULL!		#NULL!	1	1	1	1	1	0		3	#NULL!	#NULL!	#NULL!	#NULL!	#NULL!	#NULL!	#NULL!	#NULL!		#NULL!	2	#NULL!	#NULL!	#NULL!	#NULL!		#NULL!	1	0	0	1
2	1	5	1	1	0	0	0	0	1	0		5	#NULL!	#NULL!	#NULL!	#NULL!	#NULL!	#NULL!		#NULL!	1	0	1	0	0	0		2	#NULL!	#NULL!	#NULL!	#NULL!	#NULL!	#NULL!	#NULL!	#NULL!		#NULL!	2	#NULL!	#NULL!	#NULL!	#NULL!		#NULL!	0	0	0	0
2	2	4	3	2	#NULL!	#NULL!	#NULL!	#NULL!	#NULL!	#NULL!		#NULL!	1	0	0	0	0	1	Het is een te kleine groep die baat heeft bij het medicijn om het in het basis pakket te doen	6	2	#NULL!	#NULL!	#NULL!	#NULL!	#NULL!		#NULL!	0	0	0	0	0	0	0	1	Wederom ben ik van mening dat de groep van 800 te klein is voor de miljoenen waarvoor het basispakket bestemd is	8	2	#NULL!	#NULL!	#NULL!	#NULL!		#NULL!	1	0	0	0
2	2	3	3	2	#NULL!	#NULL!	#NULL!	#NULL!	#NULL!	#NULL!		#NULL!	0	1	0	0	0	0		2	1	0	0	1	0	0		3	#NULL!	#NULL!	#NULL!	#NULL!	#NULL!	#NULL!	#NULL!	#NULL!		#NULL!	2	#NULL!	#NULL!	#NULL!	#NULL!		#NULL!	1	0	1	0
2	2	4	3	2	#NULL!	#NULL!	#NULL!	#NULL!	#NULL!	#NULL!		#NULL!	0	1	0	0	0	0		2	1	0	0	1	0	0		3	#NULL!	#NULL!	#NULL!	#NULL!	#NULL!	#NULL!	#NULL!	#NULL!		#NULL!	2	#NULL!	#NULL!	#NULL!	#NULL!		#NULL!	0	1	0	0
2	2	4	1	1	0	1	0	0	0	0		2	#NULL!	#NULL!	#NULL!	#NULL!	#NULL!	#NULL!		#NULL!	1	1	0	0	0	0		1	#NULL!	#NULL!	#NULL!	#NULL!	#NULL!	#NULL!	#NULL!	#NULL!		#NULL!	1	1	0	0	0		1	#NULL!	#NULL!	#NULL!	#NULL!
2	2	4	2	2	#NULL!	#NULL!	#NULL!	#NULL!	#NULL!	#NULL!		#NULL!	0	0	1	0	0	0		3	1	0	0	1	0	0		3	#NULL!	#NULL!	#NULL!	#NULL!	#NULL!	#NULL!	#NULL!	#NULL!		#NULL!	2	#NULL!	#NULL!	#NULL!	#NULL!		#NULL!	0	0	0	0
2	2	2	3	2	#NULL!	#NULL!	#NULL!	#NULL!	#NULL!	#NULL!		#NULL!	1	1	0	0	0	0		1	2	#NULL!	#NULL!	#NULL!	#NULL!	#NULL!		#NULL!	0	0	1	0	0	0	0	0		3	2	#NULL!	#NULL!	#NULL!	#NULL!		#NULL!	1	0	1	0
2	2	1	1	1	0	0	0	0	1	0		5	#NULL!	#NULL!	#NULL!	#NULL!	#NULL!	#NULL!		#NULL!	1	0	1	0	0	0		2	#NULL!	#NULL!	#NULL!	#NULL!	#NULL!	#NULL!	#NULL!	#NULL!		#NULL!	2	#NULL!	#NULL!	#NULL!	#NULL!		#NULL!	0	0	1	0
2	2	4	1	1	1	1	1	1	1	0		1	#NULL!	#NULL!	#NULL!	#NULL!	#NULL!	#NULL!		#NULL!	1	1	0	1	1	0		4	#NULL!	#NULL!	#NULL!	#NULL!	#NULL!	#NULL!	#NULL!	#NULL!		#NULL!	1	1	0	0	0		1	#NULL!	#NULL!	#NULL!	#NULL!
2	2	4	3	2	#NULL!	#NULL!	#NULL!	#NULL!	#NULL!	#NULL!		#NULL!	1	1	0	1	0	0		2	1	1	1	1	1	0		4	#NULL!	#NULL!	#NULL!	#NULL!	#NULL!	#NULL!	#NULL!	#NULL!		#NULL!	2	#NULL!	#NULL!	#NULL!	#NULL!		#NULL!	1	0	0	1
2	2	4	2	2	#NULL!	#NULL!	#NULL!	#NULL!	#NULL!	#NULL!		#NULL!	0	0	1	1	1	0		3	2	#NULL!	#NULL!	#NULL!	#NULL!	#NULL!		#NULL!	1	0	0	0	0	0	0	0		1	2	#NULL!	#NULL!	#NULL!	#NULL!		#NULL!	1	1	0	0
2	1	4	1	2	#NULL!	#NULL!	#NULL!	#NULL!	#NULL!	#NULL!		#NULL!	0	1	0	0	0	0		2	1	0	0	0	1	0		4	#NULL!	#NULL!	#NULL!	#NULL!	#NULL!	#NULL!	#NULL!	#NULL!		#NULL!	2	#NULL!	#NULL!	#NULL!	#NULL!		#NULL!	0	0	1	0
2	1	1	3	2	#NULL!	#NULL!	#NULL!	#NULL!	#NULL!	#NULL!		#NULL!	0	0	0	0	1	0		5	1	0	0	1	0	0		3	#NULL!	#NULL!	#NULL!	#NULL!	#NULL!	#NULL!	#NULL!	#NULL!		#NULL!	2	#NULL!	#NULL!	#NULL!	#NULL!		#NULL!	0	0	0	1
2	2	2	3	2	#NULL!	#NULL!	#NULL!	#NULL!	#NULL!	#NULL!		#NULL!	1	0	0	0	1	0		1	1	0	0	1	1	0		4	#NULL!	#NULL!	#NULL!	#NULL!	#NULL!	#NULL!	#NULL!	#NULL!		#NULL!	2	#NULL!	#NULL!	#NULL!	#NULL!		#NULL!	0	0	1	1
1	2	7	2	2	#NULL!	#NULL!	#NULL!	#NULL!	#NULL!	#NULL!		#NULL!	0	0	0	0	0	1	Verlenging en kwaliteit van leven moeten in verhouding staan als de kosten heel hoog zijn.	6	1	0	1	1	1	0		3	#NULL!	#NULL!	#NULL!	#NULL!	#NULL!	#NULL!	#NULL!	#NULL!		#NULL!	2	#NULL!	#NULL!	#NULL!	#NULL!		#NULL!	1	0	0	0
2	1	4	1	1	0	0	0	0	1	0		5	#NULL!	#NULL!	#NULL!	#NULL!	#NULL!	#NULL!		#NULL!	1	0	1	0	0	0		2	#NULL!	#NULL!	#NULL!	#NULL!	#NULL!	#NULL!	#NULL!	#NULL!		#NULL!	2	#NULL!	#NULL!	#NULL!	#NULL!		#NULL!	1	0	0	0
2	1	5	1	2	#NULL!	#NULL!	#NULL!	#NULL!	#NULL!	#NULL!		#NULL!	1	0	0	0	1	0		5	1	0	0	1	1	0		4	#NULL!	#NULL!	#NULL!	#NULL!	#NULL!	#NULL!	#NULL!	#NULL!		#NULL!	2	#NULL!	#NULL!	#NULL!	#NULL!		#NULL!	0	0	0	1
2	1	4	1	2	#NULL!	#NULL!	#NULL!	#NULL!	#NULL!	#NULL!		#NULL!	1	0	0	0	0	0		1	1	0	1	0	1	0		2	#NULL!	#NULL!	#NULL!	#NULL!	#NULL!	#NULL!	#NULL!	#NULL!		#NULL!	2	#NULL!	#NULL!	#NULL!	#NULL!		#NULL!	1	0	0	0
2	1	3	4	2	#NULL!	#NULL!	#NULL!	#NULL!	#NULL!	#NULL!		#NULL!	0	0	1	0	1	0		3	1	0	0	1	0	0		3	#NULL!	#NULL!	#NULL!	#NULL!	#NULL!	#NULL!	#NULL!	#NULL!		#NULL!	2	#NULL!	#NULL!	#NULL!	#NULL!		#NULL!	1	0	0	0
1	2	2	3	2	#NULL!	#NULL!	#NULL!	#NULL!	#NULL!	#NULL!		#NULL!	1	1	0	0	1	1	De verhouding levenskwaliteit + levensduur tegenover de prijs is te scheef.	6	1	1	1	1	1	0		2	#NULL!	#NULL!	#NULL!	#NULL!	#NULL!	#NULL!	#NULL!	#NULL!		#NULL!	2	#NULL!	#NULL!	#NULL!	#NULL!		#NULL!	1	0	1	0
2	2	2	3	2	#NULL!	#NULL!	#NULL!	#NULL!	#NULL!	#NULL!		#NULL!	1	0	0	0	0	0		1	1	0	1	0	0	0		2	#NULL!	#NULL!	#NULL!	#NULL!	#NULL!	#NULL!	#NULL!	#NULL!		#NULL!	2	#NULL!	#NULL!	#NULL!	#NULL!		#NULL!	0	0	0	0
2	2	4	3	2	#NULL!	#NULL!	#NULL!	#NULL!	#NULL!	#NULL!		#NULL!	0	1	0	0	0	0		2	1	0	0	1	0	0		3	#NULL!	#NULL!	#NULL!	#NULL!	#NULL!	#NULL!	#NULL!	#NULL!		#NULL!	2	#NULL!	#NULL!	#NULL!	#NULL!		#NULL!	0	0	1	0
1	1	4	3	1	0	1	0	0	0	0		2	#NULL!	#NULL!	#NULL!	#NULL!	#NULL!	#NULL!		#NULL!	1	0	0	0	1	0		4	#NULL!	#NULL!	#NULL!	#NULL!	#NULL!	#NULL!	#NULL!	#NULL!		#NULL!	2	#NULL!	#NULL!	#NULL!	#NULL!		#NULL!	0	0	0	0
2	2	4	3	2	#NULL!	#NULL!	#NULL!	#NULL!	#NULL!	#NULL!		#NULL!	0	1	0	0	1	0		2	1	0	0	1	1	0		3	#NULL!	#NULL!	#NULL!	#NULL!	#NULL!	#NULL!	#NULL!	#NULL!		#NULL!	2	#NULL!	#NULL!	#NULL!	#NULL!		#NULL!	1	0	1	0
2	1	4	3	2	#NULL!	#NULL!	#NULL!	#NULL!	#NULL!	#NULL!		#NULL!	0	0	0	0	0	1	Als het medicijn een lange verlening van de levensduur gaf zou het wat anders zijn maar voor een paar maanden nee. De kosten voor de gezondheidszorg rijzen toch al de pan uit. Ik zou het medicijn voor mijzelf niet willen hebben.	6	1	0	1	0	0	0		2	#NULL!	#NULL!	#NULL!	#NULL!	#NULL!	#NULL!	#NULL!	#NULL!		#NULL!	2	#NULL!	#NULL!	#NULL!	#NULL!		#NULL!	0	0	0	0
2	2	1	2	1	0	1	0	1	0	0		2	#NULL!	#NULL!	#NULL!	#NULL!	#NULL!	#NULL!		#NULL!	1	1	1	1	1	0		4	#NULL!	#NULL!	#NULL!	#NULL!	#NULL!	#NULL!	#NULL!	#NULL!		#NULL!	2	#NULL!	#NULL!	#NULL!	#NULL!		#NULL!	1	1	1	0
2	1	4	1	2	#NULL!	#NULL!	#NULL!	#NULL!	#NULL!	#NULL!		#NULL!	0	0	0	0	1	0		5	1	0	0	1	0	0		3	#NULL!	#NULL!	#NULL!	#NULL!	#NULL!	#NULL!	#NULL!	#NULL!		#NULL!	2	#NULL!	#NULL!	#NULL!	#NULL!		#NULL!	0	0	1	0
2	1	4	1	1	0	1	0	0	0	0		2	#NULL!	#NULL!	#NULL!	#NULL!	#NULL!	#NULL!		#NULL!	1	0	0	1	0	0		3	#NULL!	#NULL!	#NULL!	#NULL!	#NULL!	#NULL!	#NULL!	#NULL!		#NULL!	2	#NULL!	#NULL!	#NULL!	#NULL!		#NULL!	1	0	0	0
2	2	4	3	2	#NULL!	#NULL!	#NULL!	#NULL!	#NULL!	#NULL!		#NULL!	0	0	0	0	1	0		5	1	0	0	1	0	0		3	#NULL!	#NULL!	#NULL!	#NULL!	#NULL!	#NULL!	#NULL!	#NULL!		#NULL!	1	1	0	0	0		1	#NULL!	#NULL!	#NULL!	#NULL!
2	1	5	3	1	0	0	0	0	1	0		5	#NULL!	#NULL!	#NULL!	#NULL!	#NULL!	#NULL!		#NULL!	1	0	0	1	0	0		3	#NULL!	#NULL!	#NULL!	#NULL!	#NULL!	#NULL!	#NULL!	#NULL!		#NULL!	1	0	1	0	0		2	#NULL!	#NULL!	#NULL!	#NULL!
2	2	5	2	2	#NULL!	#NULL!	#NULL!	#NULL!	#NULL!	#NULL!		#NULL!	1	1	0	0	0	0		1	1	0	1	0	0	0		2	#NULL!	#NULL!	#NULL!	#NULL!	#NULL!	#NULL!	#NULL!	#NULL!		#NULL!	1	1	0	0	0		1	#NULL!	#NULL!	#NULL!	#NULL!
2	2	2	3	2	#NULL!	#NULL!	#NULL!	#NULL!	#NULL!	#NULL!		#NULL!	1	0	0	0	0	0		1	2	#NULL!	#NULL!	#NULL!	#NULL!	#NULL!		#NULL!	1	0	0	0	0	0	0	0		1	2	#NULL!	#NULL!	#NULL!	#NULL!		#NULL!	1	0	0	0
2	2	5	1	2	#NULL!	#NULL!	#NULL!	#NULL!	#NULL!	#NULL!		#NULL!	0	0	0	0	1	0		5	1	0	0	1	0	0		3	#NULL!	#NULL!	#NULL!	#NULL!	#NULL!	#NULL!	#NULL!	#NULL!		#NULL!	2	#NULL!	#NULL!	#NULL!	#NULL!		#NULL!	0	0	0	0
1	2	5	3	2	#NULL!	#NULL!	#NULL!	#NULL!	#NULL!	#NULL!		#NULL!	0	0	1	0	1	0		3	1	0	0	1	0	0		3	#NULL!	#NULL!	#NULL!	#NULL!	#NULL!	#NULL!	#NULL!	#NULL!		#NULL!	1	0	1	0	0		2	#NULL!	#NULL!	#NULL!	#NULL!
2	2	2	1	2	#NULL!	#NULL!	#NULL!	#NULL!	#NULL!	#NULL!		#NULL!	0	1	0	0	0	0		2	1	0	0	1	0	0		3	#NULL!	#NULL!	#NULL!	#NULL!	#NULL!	#NULL!	#NULL!	#NULL!		#NULL!	2	#NULL!	#NULL!	#NULL!	#NULL!		#NULL!	0	0	0	1
2	2	4	2	2	#NULL!	#NULL!	#NULL!	#NULL!	#NULL!	#NULL!		#NULL!	1	1	0	0	0	0		1	1	1	0	1	1	0		3	#NULL!	#NULL!	#NULL!	#NULL!	#NULL!	#NULL!	#NULL!	#NULL!		#NULL!	2	#NULL!	#NULL!	#NULL!	#NULL!		#NULL!	1	0	1	0
2	2	4	3	1	0	0	0	0	0	1	Ook deze mensen verdienen het nog van het leven te genieten met hun dierbaren als ze dit willen	6	#NULL!	#NULL!	#NULL!	#NULL!	#NULL!	#NULL!		#NULL!	1	0	0	1	1	0		3	#NULL!	#NULL!	#NULL!	#NULL!	#NULL!	#NULL!	#NULL!	#NULL!		#NULL!	2	#NULL!	#NULL!	#NULL!	#NULL!		#NULL!	1	0	1	0
2	1	5	1	2	#NULL!	#NULL!	#NULL!	#NULL!	#NULL!	#NULL!		#NULL!	1	0	0	0	0	0		1	1	1	1	1	0	0		2	#NULL!	#NULL!	#NULL!	#NULL!	#NULL!	#NULL!	#NULL!	#NULL!		#NULL!	2	#NULL!	#NULL!	#NULL!	#NULL!		#NULL!	1	0	0	1
2	2	5	1	1	0	1	0	0	0	0		2	#NULL!	#NULL!	#NULL!	#NULL!	#NULL!	#NULL!		#NULL!	1	0	0	1	0	0		3	#NULL!	#NULL!	#NULL!	#NULL!	#NULL!	#NULL!	#NULL!	#NULL!		#NULL!	1	0	0	1	0		3	#NULL!	#NULL!	#NULL!	#NULL!
2	1	6	1	1	1	0	0	0	0	0		1	#NULL!	#NULL!	#NULL!	#NULL!	#NULL!	#NULL!		#NULL!	1	1	0	0	0	0		1	#NULL!	#NULL!	#NULL!	#NULL!	#NULL!	#NULL!	#NULL!	#NULL!		#NULL!	2	#NULL!	#NULL!	#NULL!	#NULL!		#NULL!	1	0	0	0
2	1	5	1	1	1	1	0	1	0	0		1	#NULL!	#NULL!	#NULL!	#NULL!	#NULL!	#NULL!		#NULL!	1	1	0	1	1	0		4	#NULL!	#NULL!	#NULL!	#NULL!	#NULL!	#NULL!	#NULL!	#NULL!		#NULL!	2	#NULL!	#NULL!	#NULL!	#NULL!		#NULL!	1	0	0	0
2	2	7	1	2	#NULL!	#NULL!	#NULL!	#NULL!	#NULL!	#NULL!		#NULL!	1	0	0	0	0	0		1	1	0	0	0	1	0		4	#NULL!	#NULL!	#NULL!	#NULL!	#NULL!	#NULL!	#NULL!	#NULL!		#NULL!	2	#NULL!	#NULL!	#NULL!	#NULL!		#NULL!	1	0	0	0
2	2	6	3	2	#NULL!	#NULL!	#NULL!	#NULL!	#NULL!	#NULL!		#NULL!	0	0	1	0	1	0		3	1	1	0	1	1	0		1	#NULL!	#NULL!	#NULL!	#NULL!	#NULL!	#NULL!	#NULL!	#NULL!		#NULL!	2	#NULL!	#NULL!	#NULL!	#NULL!		#NULL!	0	0	0	0
2	2	2	3	2	#NULL!	#NULL!	#NULL!	#NULL!	#NULL!	#NULL!		#NULL!	0	1	0	0	0	0		2	1	0	0	1	0	0		3	#NULL!	#NULL!	#NULL!	#NULL!	#NULL!	#NULL!	#NULL!	#NULL!		#NULL!	2	#NULL!	#NULL!	#NULL!	#NULL!		#NULL!	0	0	1	0
2	2	4	1	1	0	0	1	0	0	0		3	#NULL!	#NULL!	#NULL!	#NULL!	#NULL!	#NULL!		#NULL!	1	0	0	0	1	0		4	#NULL!	#NULL!	#NULL!	#NULL!	#NULL!	#NULL!	#NULL!	#NULL!		#NULL!	1	0	0	1	0		3	#NULL!	#NULL!	#NULL!	#NULL!
2	2	5	1	2	#NULL!	#NULL!	#NULL!	#NULL!	#NULL!	#NULL!		#NULL!	0	0	0	0	1	0		5	1	0	0	0	1	0		4	#NULL!	#NULL!	#NULL!	#NULL!	#NULL!	#NULL!	#NULL!	#NULL!		#NULL!	2	#NULL!	#NULL!	#NULL!	#NULL!		#NULL!	1	0	0	0
2	2	4	3	1	0	0	1	0	0	0		3	#NULL!	#NULL!	#NULL!	#NULL!	#NULL!	#NULL!		#NULL!	1	0	1	0	0	0		2	#NULL!	#NULL!	#NULL!	#NULL!	#NULL!	#NULL!	#NULL!	#NULL!		#NULL!	1	0	1	0	0		2	#NULL!	#NULL!	#NULL!	#NULL!
2	2	7	1	1	1	0	0	0	0	0		1	#NULL!	#NULL!	#NULL!	#NULL!	#NULL!	#NULL!		#NULL!	1	1	0	0	0	0		1	#NULL!	#NULL!	#NULL!	#NULL!	#NULL!	#NULL!	#NULL!	#NULL!		#NULL!	2	#NULL!	#NULL!	#NULL!	#NULL!		#NULL!	0	0	1	0
2	2	7	4	2	#NULL!	#NULL!	#NULL!	#NULL!	#NULL!	#NULL!		#NULL!	0	0	0	0	1	0		5	2	#NULL!	#NULL!	#NULL!	#NULL!	#NULL!		#NULL!	0	0	0	1	0	0	0	0		4	2	#NULL!	#NULL!	#NULL!	#NULL!		#NULL!	0	0	0	0
2	2	4	2	1	1	1	1	1	1	0		1	#NULL!	#NULL!	#NULL!	#NULL!	#NULL!	#NULL!		#NULL!	1	1	0	0	0	0		1	#NULL!	#NULL!	#NULL!	#NULL!	#NULL!	#NULL!	#NULL!	#NULL!		#NULL!	2	#NULL!	#NULL!	#NULL!	#NULL!		#NULL!	0	0	0	0
2	1	4	1	2	#NULL!	#NULL!	#NULL!	#NULL!	#NULL!	#NULL!		#NULL!	1	1	0	0	0	0		1	1	0	0	1	1	0		4	#NULL!	#NULL!	#NULL!	#NULL!	#NULL!	#NULL!	#NULL!	#NULL!		#NULL!	2	#NULL!	#NULL!	#NULL!	#NULL!		#NULL!	1	0	0	0
2	2	3	3	2	#NULL!	#NULL!	#NULL!	#NULL!	#NULL!	#NULL!		#NULL!	0	1	0	1	0	1	Het geneesmiddel biedt hooguit enige, korte levensverlenging, geen kans op genezing	2	1	1	0	1	1	1	Er is geen goed alternatief	3	#NULL!	#NULL!	#NULL!	#NULL!	#NULL!	#NULL!	#NULL!	#NULL!		#NULL!	2	#NULL!	#NULL!	#NULL!	#NULL!		#NULL!	1	0	1	0
2	2	7	1	2	#NULL!	#NULL!	#NULL!	#NULL!	#NULL!	#NULL!		#NULL!	1	0	0	0	1	0		5	1	1	0	1	1	0		3	#NULL!	#NULL!	#NULL!	#NULL!	#NULL!	#NULL!	#NULL!	#NULL!		#NULL!	2	#NULL!	#NULL!	#NULL!	#NULL!		#NULL!	1	0	0	0
2	2	6	3	2	#NULL!	#NULL!	#NULL!	#NULL!	#NULL!	#NULL!		#NULL!	1	0	0	0	0	0		1	1	0	1	1	0	0		2	#NULL!	#NULL!	#NULL!	#NULL!	#NULL!	#NULL!	#NULL!	#NULL!		#NULL!	2	#NULL!	#NULL!	#NULL!	#NULL!		#NULL!	1	0	0	1
2	2	3	3	2	#NULL!	#NULL!	#NULL!	#NULL!	#NULL!	#NULL!		#NULL!	0	1	0	0	0	0		2	1	0	1	0	1	0		4	#NULL!	#NULL!	#NULL!	#NULL!	#NULL!	#NULL!	#NULL!	#NULL!		#NULL!	2	#NULL!	#NULL!	#NULL!	#NULL!		#NULL!	0	0	1	1
2	2	4	1	1	1	0	0	0	0	0		1	#NULL!	#NULL!	#NULL!	#NULL!	#NULL!	#NULL!		#NULL!	1	0	0	0	1	0		4	#NULL!	#NULL!	#NULL!	#NULL!	#NULL!	#NULL!	#NULL!	#NULL!		#NULL!	1	1	0	0	0		1	#NULL!	#NULL!	#NULL!	#NULL!
2	1	4	3	2	#NULL!	#NULL!	#NULL!	#NULL!	#NULL!	#NULL!		#NULL!	0	1	0	0	0	0		2	1	0	1	0	0	0		2	#NULL!	#NULL!	#NULL!	#NULL!	#NULL!	#NULL!	#NULL!	#NULL!		#NULL!	1	0	0	1	0		3	#NULL!	#NULL!	#NULL!	#NULL!
2	2	6	2	2	#NULL!	#NULL!	#NULL!	#NULL!	#NULL!	#NULL!		#NULL!	0	0	0	0	1	0		5	1	0	0	0	1	0		4	#NULL!	#NULL!	#NULL!	#NULL!	#NULL!	#NULL!	#NULL!	#NULL!		#NULL!	2	#NULL!	#NULL!	#NULL!	#NULL!		#NULL!	0	0	0	1
2	2	3	3	2	#NULL!	#NULL!	#NULL!	#NULL!	#NULL!	#NULL!		#NULL!	0	1	0	0	1	1	Ik vind de bijwerkingen zorgwekkend. en vraag me af of de patiënt die paar maanden levensverlenging op een prettige manier zal beleven	5	1	1	1	0	1	0		2	#NULL!	#NULL!	#NULL!	#NULL!	#NULL!	#NULL!	#NULL!	#NULL!		#NULL!	2	#NULL!	#NULL!	#NULL!	#NULL!		#NULL!	1	0	0	0
2	2	4	2	2	#NULL!	#NULL!	#NULL!	#NULL!	#NULL!	#NULL!		#NULL!	1	1	0	1	1	1	Als het niet een paar maanden levens verlengend was maar een reële kans op genezing dan zeker in de basisverzekering doen, zo niet zijn de kosten veel te hoog voor een paar maanden van ellende.	6	1	0	0	0	1	0		4	#NULL!	#NULL!	#NULL!	#NULL!	#NULL!	#NULL!	#NULL!	#NULL!		#NULL!	2	#NULL!	#NULL!	#NULL!	#NULL!		#NULL!	1	0	1	1
2	2	6	4	2	#NULL!	#NULL!	#NULL!	#NULL!	#NULL!	#NULL!		#NULL!	0	0	1	0	0	0		3	1	0	0	1	0	0		3	#NULL!	#NULL!	#NULL!	#NULL!	#NULL!	#NULL!	#NULL!	#NULL!		#NULL!	2	#NULL!	#NULL!	#NULL!	#NULL!		#NULL!	0	0	1	0
1	2	3	3	2	#NULL!	#NULL!	#NULL!	#NULL!	#NULL!	#NULL!		#NULL!	0	0	0	1	0	0		4	1	0	0	1	0	0		3	#NULL!	#NULL!	#NULL!	#NULL!	#NULL!	#NULL!	#NULL!	#NULL!		#NULL!	2	#NULL!	#NULL!	#NULL!	#NULL!		#NULL!	0	0	0	0
2	2	5	1	2	#NULL!	#NULL!	#NULL!	#NULL!	#NULL!	#NULL!		#NULL!	0	0	0	0	1	0		5	1	0	1	0	0	0		2	#NULL!	#NULL!	#NULL!	#NULL!	#NULL!	#NULL!	#NULL!	#NULL!		#NULL!	2	#NULL!	#NULL!	#NULL!	#NULL!		#NULL!	1	0	0	0
2	2	1	3	2	#NULL!	#NULL!	#NULL!	#NULL!	#NULL!	#NULL!		#NULL!	0	1	0	0	0	0		2	2	#NULL!	#NULL!	#NULL!	#NULL!	#NULL!		#NULL!	0	0	0	0	0	0	1	0		7	2	#NULL!	#NULL!	#NULL!	#NULL!		#NULL!	0	0	1	0
2	1	5	2	1	0	0	0	1	0	0		4	#NULL!	#NULL!	#NULL!	#NULL!	#NULL!	#NULL!		#NULL!	1	0	0	1	0	0		3	#NULL!	#NULL!	#NULL!	#NULL!	#NULL!	#NULL!	#NULL!	#NULL!		#NULL!	1	0	1	1	0		3	#NULL!	#NULL!	#NULL!	#NULL!
2	2	3	4	2	#NULL!	#NULL!	#NULL!	#NULL!	#NULL!	#NULL!		#NULL!	0	0	0	1	0	0		4	1	0	0	0	1	0		4	#NULL!	#NULL!	#NULL!	#NULL!	#NULL!	#NULL!	#NULL!	#NULL!		#NULL!	2	#NULL!	#NULL!	#NULL!	#NULL!		#NULL!	0	0	0	0
2	2	1	1	1	1	0	1	0	0	0		1	#NULL!	#NULL!	#NULL!	#NULL!	#NULL!	#NULL!		#NULL!	2	#NULL!	#NULL!	#NULL!	#NULL!	#NULL!		#NULL!	1	0	0	0	0	0	0	0		1	1	0	1	0	0		2	#NULL!	#NULL!	#NULL!	#NULL!
2	2	4	2	1	1	1	0	0	0	0		1	#NULL!	#NULL!	#NULL!	#NULL!	#NULL!	#NULL!		#NULL!	1	1	1	0	1	0		1	#NULL!	#NULL!	#NULL!	#NULL!	#NULL!	#NULL!	#NULL!	#NULL!		#NULL!	1	1	1	0	0		1	#NULL!	#NULL!	#NULL!	#NULL!
2	1	4	1	1	1	0	0	0	0	0		1	#NULL!	#NULL!	#NULL!	#NULL!	#NULL!	#NULL!		#NULL!	1	1	0	0	0	0		1	#NULL!	#NULL!	#NULL!	#NULL!	#NULL!	#NULL!	#NULL!	#NULL!		#NULL!	1	1	0	0	0		1	#NULL!	#NULL!	#NULL!	#NULL!
2	1	1	1	2	#NULL!	#NULL!	#NULL!	#NULL!	#NULL!	#NULL!		#NULL!	0	0	1	0	0	0		3	2	#NULL!	#NULL!	#NULL!	#NULL!	#NULL!		#NULL!	0	0	0	0	1	0	0	0		5	2	#NULL!	#NULL!	#NULL!	#NULL!		#NULL!	0	0	0	0
1	2	2	3	2	#NULL!	#NULL!	#NULL!	#NULL!	#NULL!	#NULL!		#NULL!	0	0	0	0	0	1	Dood ga je toch en vind de genoemde bijwerkingen niet bijdragen aan kwaliteit van leven	6	1	1	0	0	1	0		4	#NULL!	#NULL!	#NULL!	#NULL!	#NULL!	#NULL!	#NULL!	#NULL!		#NULL!	2	#NULL!	#NULL!	#NULL!	#NULL!		#NULL!	0	0	1	0
2	2	4	3	2	#NULL!	#NULL!	#NULL!	#NULL!	#NULL!	#NULL!		#NULL!	0	1	1	1	0	0		3	1	0	1	1	0	0		3	#NULL!	#NULL!	#NULL!	#NULL!	#NULL!	#NULL!	#NULL!	#NULL!		#NULL!	2	#NULL!	#NULL!	#NULL!	#NULL!		#NULL!	1	1	1	0
2	1	4	3	1	0	0	0	1	0	0		4	#NULL!	#NULL!	#NULL!	#NULL!	#NULL!	#NULL!		#NULL!	1	0	0	1	0	0		3	#NULL!	#NULL!	#NULL!	#NULL!	#NULL!	#NULL!	#NULL!	#NULL!		#NULL!	1	0	0	1	0		3	#NULL!	#NULL!	#NULL!	#NULL!
2	2	3	3	2	#NULL!	#NULL!	#NULL!	#NULL!	#NULL!	#NULL!		#NULL!	1	0	0	0	0	0		1	1	1	0	1	0	0		3	#NULL!	#NULL!	#NULL!	#NULL!	#NULL!	#NULL!	#NULL!	#NULL!		#NULL!	2	#NULL!	#NULL!	#NULL!	#NULL!		#NULL!	1	0	0	0
2	2	2	3	2	#NULL!	#NULL!	#NULL!	#NULL!	#NULL!	#NULL!		#NULL!	0	1	0	0	0	0		2	1	0	0	0	1	0		4	#NULL!	#NULL!	#NULL!	#NULL!	#NULL!	#NULL!	#NULL!	#NULL!		#NULL!	2	#NULL!	#NULL!	#NULL!	#NULL!		#NULL!	1	0	1	0
1	2	3	3	2	#NULL!	#NULL!	#NULL!	#NULL!	#NULL!	#NULL!		#NULL!	0	0	0	0	1	0		5	1	0	0	1	0	0		3	#NULL!	#NULL!	#NULL!	#NULL!	#NULL!	#NULL!	#NULL!	#NULL!		#NULL!	1	0	0	0	1	Het bespaart de overheid veel permanente opnames in een inrichting en betaakt zichzelf terug	4	#NULL!	#NULL!	#NULL!	#NULL!
2	2	3	1	2	#NULL!	#NULL!	#NULL!	#NULL!	#NULL!	#NULL!		#NULL!	0	1	0	0	0	0		2	1	0	0	1	0	0		3	#NULL!	#NULL!	#NULL!	#NULL!	#NULL!	#NULL!	#NULL!	#NULL!		#NULL!	2	#NULL!	#NULL!	#NULL!	#NULL!		#NULL!	1	0	0	0
2	2	4	1	2	#NULL!	#NULL!	#NULL!	#NULL!	#NULL!	#NULL!		#NULL!	0	1	0	0	0	0		2	1	0	0	0	1	0		4	#NULL!	#NULL!	#NULL!	#NULL!	#NULL!	#NULL!	#NULL!	#NULL!		#NULL!	2	#NULL!	#NULL!	#NULL!	#NULL!		#NULL!	1	1	0	0
2	2	4	2	2	#NULL!	#NULL!	#NULL!	#NULL!	#NULL!	#NULL!		#NULL!	0	1	1	1	1	0		2	2	#NULL!	#NULL!	#NULL!	#NULL!	#NULL!		#NULL!	0	1	0	1	0	0	1	0		7	2	#NULL!	#NULL!	#NULL!	#NULL!		#NULL!	1	0	1	0
2	2	3	3	2	#NULL!	#NULL!	#NULL!	#NULL!	#NULL!	#NULL!		#NULL!	0	1	0	0	0	0		2	1	0	1	0	0	0		2	#NULL!	#NULL!	#NULL!	#NULL!	#NULL!	#NULL!	#NULL!	#NULL!		#NULL!	2	#NULL!	#NULL!	#NULL!	#NULL!		#NULL!	0	0	1	0
2	2	6	1	2	#NULL!	#NULL!	#NULL!	#NULL!	#NULL!	#NULL!		#NULL!	0	0	0	0	1	0		5	1	0	0	1	1	0		3	#NULL!	#NULL!	#NULL!	#NULL!	#NULL!	#NULL!	#NULL!	#NULL!		#NULL!	1	0	0	1	0		3	#NULL!	#NULL!	#NULL!	#NULL!
2	2	4	3	2	#NULL!	#NULL!	#NULL!	#NULL!	#NULL!	#NULL!		#NULL!	0	1	0	0	0	0		2	1	0	0	0	1	0		4	#NULL!	#NULL!	#NULL!	#NULL!	#NULL!	#NULL!	#NULL!	#NULL!		#NULL!	2	#NULL!	#NULL!	#NULL!	#NULL!		#NULL!	1	0	0	0
2	2	2	1	2	#NULL!	#NULL!	#NULL!	#NULL!	#NULL!	#NULL!		#NULL!	1	0	0	0	0	0		1	1	0	0	1	0	0		3	#NULL!	#NULL!	#NULL!	#NULL!	#NULL!	#NULL!	#NULL!	#NULL!		#NULL!	2	#NULL!	#NULL!	#NULL!	#NULL!		#NULL!	0	0	0	0
1	1	4	1	2	#NULL!	#NULL!	#NULL!	#NULL!	#NULL!	#NULL!		#NULL!	1	1	0	0	0	0		1	1	1	0	1	0	0		1	#NULL!	#NULL!	#NULL!	#NULL!	#NULL!	#NULL!	#NULL!	#NULL!		#NULL!	2	#NULL!	#NULL!	#NULL!	#NULL!		#NULL!	1	0	0	0
1	2	2	3	2	#NULL!	#NULL!	#NULL!	#NULL!	#NULL!	#NULL!		#NULL!	0	0	0	0	1	0		5	1	0	0	1	0	0		3	#NULL!	#NULL!	#NULL!	#NULL!	#NULL!	#NULL!	#NULL!	#NULL!		#NULL!	1	1	0	0	0		1	#NULL!	#NULL!	#NULL!	#NULL!
2	2	4	1	1	0	0	0	1	0	0		4	#NULL!	#NULL!	#NULL!	#NULL!	#NULL!	#NULL!		#NULL!	1	0	1	0	0	0		2	#NULL!	#NULL!	#NULL!	#NULL!	#NULL!	#NULL!	#NULL!	#NULL!		#NULL!	2	#NULL!	#NULL!	#NULL!	#NULL!		#NULL!	0	0	0	1
2	1	4	3	1	0	0	0	0	1	0		5	#NULL!	#NULL!	#NULL!	#NULL!	#NULL!	#NULL!		#NULL!	1	0	1	1	0	0		3	#NULL!	#NULL!	#NULL!	#NULL!	#NULL!	#NULL!	#NULL!	#NULL!		#NULL!	2	#NULL!	#NULL!	#NULL!	#NULL!		#NULL!	1	0	1	0
2	2	4	1	1	1	1	0	0	0	0		2	#NULL!	#NULL!	#NULL!	#NULL!	#NULL!	#NULL!		#NULL!	1	0	0	0	1	0		4	#NULL!	#NULL!	#NULL!	#NULL!	#NULL!	#NULL!	#NULL!	#NULL!		#NULL!	1	1	0	0	0		1	#NULL!	#NULL!	#NULL!	#NULL!
2	2	2	3	1	0	0	0	1	0	0		4	#NULL!	#NULL!	#NULL!	#NULL!	#NULL!	#NULL!		#NULL!	1	1	1	0	0	0		1	#NULL!	#NULL!	#NULL!	#NULL!	#NULL!	#NULL!	#NULL!	#NULL!		#NULL!	2	#NULL!	#NULL!	#NULL!	#NULL!		#NULL!	0	0	1	0
2	2	3	3	2	#NULL!	#NULL!	#NULL!	#NULL!	#NULL!	#NULL!		#NULL!	0	1	0	0	1	0		5	1	1	1	1	1	0		2	#NULL!	#NULL!	#NULL!	#NULL!	#NULL!	#NULL!	#NULL!	#NULL!		#NULL!	2	#NULL!	#NULL!	#NULL!	#NULL!		#NULL!	1	0	1	1
2	2	5	1	2	#NULL!	#NULL!	#NULL!	#NULL!	#NULL!	#NULL!		#NULL!	0	0	1	0	0	0		3	1	0	0	0	1	0		4	#NULL!	#NULL!	#NULL!	#NULL!	#NULL!	#NULL!	#NULL!	#NULL!		#NULL!	2	#NULL!	#NULL!	#NULL!	#NULL!		#NULL!	0	0	0	0
2	2	5	1	2	#NULL!	#NULL!	#NULL!	#NULL!	#NULL!	#NULL!		#NULL!	1	0	0	0	1	0		5	1	1	0	0	1	0		1	#NULL!	#NULL!	#NULL!	#NULL!	#NULL!	#NULL!	#NULL!	#NULL!		#NULL!	2	#NULL!	#NULL!	#NULL!	#NULL!		#NULL!	1	0	0	1
2	2	6	3	1	1	1	0	1	0	0		2	#NULL!	#NULL!	#NULL!	#NULL!	#NULL!	#NULL!		#NULL!	1	1	0	1	1	0		4	#NULL!	#NULL!	#NULL!	#NULL!	#NULL!	#NULL!	#NULL!	#NULL!		#NULL!	1	0	0	1	0		3	#NULL!	#NULL!	#NULL!	#NULL!
2	2	1	3	1	1	1	1	1	0	0		1	#NULL!	#NULL!	#NULL!	#NULL!	#NULL!	#NULL!		#NULL!	1	1	0	0	0	0		1	#NULL!	#NULL!	#NULL!	#NULL!	#NULL!	#NULL!	#NULL!	#NULL!		#NULL!	1	1	0	0	0		1	#NULL!	#NULL!	#NULL!	#NULL!
2	2	1	3	2	#NULL!	#NULL!	#NULL!	#NULL!	#NULL!	#NULL!		#NULL!	0	0	0	0	0	1	Ik vind de kosten baten belangrijk, maar ook de gedachten op sterfelijkheid zou ik heel belangrijk vinden bij een dergelijke beslissing. Het gesprek hebben over enkele maanden later sterven...wat mag dat kosten?	6	1	0	0	1	0	0		3	#NULL!	#NULL!	#NULL!	#NULL!	#NULL!	#NULL!	#NULL!	#NULL!		#NULL!	2	#NULL!	#NULL!	#NULL!	#NULL!		#NULL!	1	0	0	0
2	2	4	1	2	#NULL!	#NULL!	#NULL!	#NULL!	#NULL!	#NULL!		#NULL!	0	0	0	0	1	0		5	1	0	0	0	1	0		4	#NULL!	#NULL!	#NULL!	#NULL!	#NULL!	#NULL!	#NULL!	#NULL!		#NULL!	2	#NULL!	#NULL!	#NULL!	#NULL!		#NULL!	0	0	0	0
2	2	4	2	1	0	1	0	0	0	0		2	#NULL!	#NULL!	#NULL!	#NULL!	#NULL!	#NULL!		#NULL!	1	1	0	0	0	0		1	#NULL!	#NULL!	#NULL!	#NULL!	#NULL!	#NULL!	#NULL!	#NULL!		#NULL!	2	#NULL!	#NULL!	#NULL!	#NULL!		#NULL!	1	0	0	0
2	2	5	1	1	1	0	0	0	0	0		1	#NULL!	#NULL!	#NULL!	#NULL!	#NULL!	#NULL!		#NULL!	1	1	0	0	0	0		1	#NULL!	#NULL!	#NULL!	#NULL!	#NULL!	#NULL!	#NULL!	#NULL!		#NULL!	1	0	1	0	0		2	#NULL!	#NULL!	#NULL!	#NULL!
2	2	2	3	2	#NULL!	#NULL!	#NULL!	#NULL!	#NULL!	#NULL!		#NULL!	0	1	0	0	0	0		2	1	0	0	1	1	0		4	#NULL!	#NULL!	#NULL!	#NULL!	#NULL!	#NULL!	#NULL!	#NULL!		#NULL!	2	#NULL!	#NULL!	#NULL!	#NULL!		#NULL!	1	0	0	0
2	1	4	1	1	0	0	0	1	0	0		4	#NULL!	#NULL!	#NULL!	#NULL!	#NULL!	#NULL!		#NULL!	1	1	0	0	0	0		1	#NULL!	#NULL!	#NULL!	#NULL!	#NULL!	#NULL!	#NULL!	#NULL!		#NULL!	1	1	0	0	0		1	#NULL!	#NULL!	#NULL!	#NULL!
2	2	2	2	1	0	0	1	1	0	0		4	#NULL!	#NULL!	#NULL!	#NULL!	#NULL!	#NULL!		#NULL!	1	0	0	0	1	0		4	#NULL!	#NULL!	#NULL!	#NULL!	#NULL!	#NULL!	#NULL!	#NULL!		#NULL!	1	0	1	0	0		2	#NULL!	#NULL!	#NULL!	#NULL!
2	2	4	1	2	#NULL!	#NULL!	#NULL!	#NULL!	#NULL!	#NULL!		#NULL!	0	0	0	1	1	0		5	1	0	0	1	0	0		3	#NULL!	#NULL!	#NULL!	#NULL!	#NULL!	#NULL!	#NULL!	#NULL!		#NULL!	1	0	0	1	0		3	#NULL!	#NULL!	#NULL!	#NULL!
2	2	1	3	2	#NULL!	#NULL!	#NULL!	#NULL!	#NULL!	#NULL!		#NULL!	0	1	0	0	0	0		2	1	0	1	0	0	0		2	#NULL!	#NULL!	#NULL!	#NULL!	#NULL!	#NULL!	#NULL!	#NULL!		#NULL!	2	#NULL!	#NULL!	#NULL!	#NULL!		#NULL!	0	0	1	0
2	1	4	3	2	#NULL!	#NULL!	#NULL!	#NULL!	#NULL!	#NULL!		#NULL!	0	1	0	0	0	0		2	1	0	0	1	1	0		4	#NULL!	#NULL!	#NULL!	#NULL!	#NULL!	#NULL!	#NULL!	#NULL!		#NULL!	2	#NULL!	#NULL!	#NULL!	#NULL!		#NULL!	0	0	0	0
2	1	6	3	2	#NULL!	#NULL!	#NULL!	#NULL!	#NULL!	#NULL!		#NULL!	1	1	1	0	0	0		3	1	1	0	1	1	0		4	#NULL!	#NULL!	#NULL!	#NULL!	#NULL!	#NULL!	#NULL!	#NULL!		#NULL!	2	#NULL!	#NULL!	#NULL!	#NULL!		#NULL!	1	0	0	0
2	2	1	3	1	0	0	0	1	0	0		4	#NULL!	#NULL!	#NULL!	#NULL!	#NULL!	#NULL!		#NULL!	1	0	0	0	1	0		4	#NULL!	#NULL!	#NULL!	#NULL!	#NULL!	#NULL!	#NULL!	#NULL!		#NULL!	2	#NULL!	#NULL!	#NULL!	#NULL!		#NULL!	0	0	1	0
2	1	4	1	1	0	1	0	0	0	0		2	#NULL!	#NULL!	#NULL!	#NULL!	#NULL!	#NULL!		#NULL!	1	0	1	1	0	0		3	#NULL!	#NULL!	#NULL!	#NULL!	#NULL!	#NULL!	#NULL!	#NULL!		#NULL!	1	1	0	0	0		1	#NULL!	#NULL!	#NULL!	#NULL!
2	1	5	1	1	0	0	0	1	1	0		4	#NULL!	#NULL!	#NULL!	#NULL!	#NULL!	#NULL!		#NULL!	1	1	1	1	1	0		4	#NULL!	#NULL!	#NULL!	#NULL!	#NULL!	#NULL!	#NULL!	#NULL!		#NULL!	2	#NULL!	#NULL!	#NULL!	#NULL!		#NULL!	1	0	0	0
2	2	4	1	1	0	1	0	1	0	0		2	#NULL!	#NULL!	#NULL!	#NULL!	#NULL!	#NULL!		#NULL!	1	1	0	1	1	0		4	#NULL!	#NULL!	#NULL!	#NULL!	#NULL!	#NULL!	#NULL!	#NULL!		#NULL!	1	1	1	0	0		1	#NULL!	#NULL!	#NULL!	#NULL!
2	2	5	3	2	#NULL!	#NULL!	#NULL!	#NULL!	#NULL!	#NULL!		#NULL!	1	1	0	0	0	0		2	2	#NULL!	#NULL!	#NULL!	#NULL!	#NULL!		#NULL!	0	0	0	1	0	1	0	0		6	2	#NULL!	#NULL!	#NULL!	#NULL!		#NULL!	0	0	0	0
2	1	7	1	2	#NULL!	#NULL!	#NULL!	#NULL!	#NULL!	#NULL!		#NULL!	1	1	0	0	1	0		2	1	0	0	1	1	0		3	#NULL!	#NULL!	#NULL!	#NULL!	#NULL!	#NULL!	#NULL!	#NULL!		#NULL!	2	#NULL!	#NULL!	#NULL!	#NULL!		#NULL!	1	0	0	1
2	2	3	3	2	#NULL!	#NULL!	#NULL!	#NULL!	#NULL!	#NULL!		#NULL!	1	0	0	0	0	0		1	1	1	1	1	1	0		3	#NULL!	#NULL!	#NULL!	#NULL!	#NULL!	#NULL!	#NULL!	#NULL!		#NULL!	2	#NULL!	#NULL!	#NULL!	#NULL!		#NULL!	0	0	0	1
2	1	4	3	1	0	0	0	1	0	0		4	#NULL!	#NULL!	#NULL!	#NULL!	#NULL!	#NULL!		#NULL!	1	0	0	1	0	0		3	#NULL!	#NULL!	#NULL!	#NULL!	#NULL!	#NULL!	#NULL!	#NULL!		#NULL!	2	#NULL!	#NULL!	#NULL!	#NULL!		#NULL!	1	0	0	0
2	2	1	2	2	#NULL!	#NULL!	#NULL!	#NULL!	#NULL!	#NULL!		#NULL!	1	0	0	1	0	0		4	2	#NULL!	#NULL!	#NULL!	#NULL!	#NULL!		#NULL!	1	0	1	0	0	0	0	0		3	2	#NULL!	#NULL!	#NULL!	#NULL!		#NULL!	1	1	0	0
2	2	7	1	2	#NULL!	#NULL!	#NULL!	#NULL!	#NULL!	#NULL!		#NULL!	0	0	0	0	1	0		5	2	#NULL!	#NULL!	#NULL!	#NULL!	#NULL!		#NULL!	0	0	0	0	0	0	1	0		7	2	#NULL!	#NULL!	#NULL!	#NULL!		#NULL!	0	0	0	0
2	1	3	3	2	#NULL!	#NULL!	#NULL!	#NULL!	#NULL!	#NULL!		#NULL!	0	0	1	0	0	0		3	1	0	0	0	1	0		4	#NULL!	#NULL!	#NULL!	#NULL!	#NULL!	#NULL!	#NULL!	#NULL!		#NULL!	2	#NULL!	#NULL!	#NULL!	#NULL!		#NULL!	0	0	0	0
2	1	4	1	2	#NULL!	#NULL!	#NULL!	#NULL!	#NULL!	#NULL!		#NULL!	0	1	0	0	0	0		2	1	0	1	0	0	0		2	#NULL!	#NULL!	#NULL!	#NULL!	#NULL!	#NULL!	#NULL!	#NULL!		#NULL!	2	#NULL!	#NULL!	#NULL!	#NULL!		#NULL!	0	0	1	0
2	2	2	3	2	#NULL!	#NULL!	#NULL!	#NULL!	#NULL!	#NULL!		#NULL!	1	1	0	0	1	0		2	1	1	0	1	1	0		1	#NULL!	#NULL!	#NULL!	#NULL!	#NULL!	#NULL!	#NULL!	#NULL!		#NULL!	2	#NULL!	#NULL!	#NULL!	#NULL!		#NULL!	1	0	1	0
2	1	7	2	2	#NULL!	#NULL!	#NULL!	#NULL!	#NULL!	#NULL!		#NULL!	0	1	0	0	0	0		2	1	0	0	1	0	0		3	#NULL!	#NULL!	#NULL!	#NULL!	#NULL!	#NULL!	#NULL!	#NULL!		#NULL!	1	1	0	0	0		1	#NULL!	#NULL!	#NULL!	#NULL!
2	2	5	3	2	#NULL!	#NULL!	#NULL!	#NULL!	#NULL!	#NULL!		#NULL!	0	1	1	1	0	0		2	1	1	0	1	1	0		3	#NULL!	#NULL!	#NULL!	#NULL!	#NULL!	#NULL!	#NULL!	#NULL!		#NULL!	2	#NULL!	#NULL!	#NULL!	#NULL!		#NULL!	1	0	0	0
2	1	4	1	1	0	0	0	1	0	0		4	#NULL!	#NULL!	#NULL!	#NULL!	#NULL!	#NULL!		#NULL!	1	0	0	1	1	0		4	#NULL!	#NULL!	#NULL!	#NULL!	#NULL!	#NULL!	#NULL!	#NULL!		#NULL!	2	#NULL!	#NULL!	#NULL!	#NULL!		#NULL!	0	0	0	0
2	1	6	1	1	0	1	0	1	1	0		2	#NULL!	#NULL!	#NULL!	#NULL!	#NULL!	#NULL!		#NULL!	1	1	0	1	1	0		4	#NULL!	#NULL!	#NULL!	#NULL!	#NULL!	#NULL!	#NULL!	#NULL!		#NULL!	1	1	0	1	0		1	#NULL!	#NULL!	#NULL!	#NULL!
2	1	6	2	2	#NULL!	#NULL!	#NULL!	#NULL!	#NULL!	#NULL!		#NULL!	1	0	0	0	0	0		1	1	0	0	1	0	0		3	#NULL!	#NULL!	#NULL!	#NULL!	#NULL!	#NULL!	#NULL!	#NULL!		#NULL!	2	#NULL!	#NULL!	#NULL!	#NULL!		#NULL!	1	0	0	0
2	2	7	4	2	#NULL!	#NULL!	#NULL!	#NULL!	#NULL!	#NULL!		#NULL!	0	1	0	0	1	0		5	1	1	0	0	1	0		4	#NULL!	#NULL!	#NULL!	#NULL!	#NULL!	#NULL!	#NULL!	#NULL!		#NULL!	2	#NULL!	#NULL!	#NULL!	#NULL!		#NULL!	1	0	1	0
2	1	6	3	2	#NULL!	#NULL!	#NULL!	#NULL!	#NULL!	#NULL!		#NULL!	0	0	1	0	1	0		3	2	#NULL!	#NULL!	#NULL!	#NULL!	#NULL!		#NULL!	1	0	1	0	1	0	1	0		5	2	#NULL!	#NULL!	#NULL!	#NULL!		#NULL!	0	1	0	0
2	1	1	2	1	0	0	1	0	0	0		3	#NULL!	#NULL!	#NULL!	#NULL!	#NULL!	#NULL!		#NULL!	1	0	1	1	1	0		4	#NULL!	#NULL!	#NULL!	#NULL!	#NULL!	#NULL!	#NULL!	#NULL!		#NULL!	1	1	1	1	0		1	#NULL!	#NULL!	#NULL!	#NULL!
2	2	4	1	1	0	1	0	0	0	0		2	#NULL!	#NULL!	#NULL!	#NULL!	#NULL!	#NULL!		#NULL!	1	1	0	0	0	0		1	#NULL!	#NULL!	#NULL!	#NULL!	#NULL!	#NULL!	#NULL!	#NULL!		#NULL!	1	1	0	0	0		1	#NULL!	#NULL!	#NULL!	#NULL!
2	2	2	3	2	#NULL!	#NULL!	#NULL!	#NULL!	#NULL!	#NULL!		#NULL!	0	1	0	0	1	0		5	1	0	1	0	1	0		2	#NULL!	#NULL!	#NULL!	#NULL!	#NULL!	#NULL!	#NULL!	#NULL!		#NULL!	2	#NULL!	#NULL!	#NULL!	#NULL!		#NULL!	0	0	1	0
1	2	4	3	2	#NULL!	#NULL!	#NULL!	#NULL!	#NULL!	#NULL!		#NULL!	1	1	0	0	0	0		1	1	0	0	1	0	0		3	#NULL!	#NULL!	#NULL!	#NULL!	#NULL!	#NULL!	#NULL!	#NULL!		#NULL!	2	#NULL!	#NULL!	#NULL!	#NULL!		#NULL!	1	0	0	1
1	2	1	1	1	0	0	1	0	0	0		3	#NULL!	#NULL!	#NULL!	#NULL!	#NULL!	#NULL!		#NULL!	2	#NULL!	#NULL!	#NULL!	#NULL!	#NULL!		#NULL!	0	0	0	0	0	0	1	0		7	2	#NULL!	#NULL!	#NULL!	#NULL!		#NULL!	0	0	0	0
2	2	5	1	2	#NULL!	#NULL!	#NULL!	#NULL!	#NULL!	#NULL!		#NULL!	0	1	0	0	0	0		2	1	0	1	0	0	0		2	#NULL!	#NULL!	#NULL!	#NULL!	#NULL!	#NULL!	#NULL!	#NULL!		#NULL!	2	#NULL!	#NULL!	#NULL!	#NULL!		#NULL!	0	0	1	0
2	1	7	1	2	#NULL!	#NULL!	#NULL!	#NULL!	#NULL!	#NULL!		#NULL!	0	0	0	0	1	0		5	1	0	0	0	1	0		4	#NULL!	#NULL!	#NULL!	#NULL!	#NULL!	#NULL!	#NULL!	#NULL!		#NULL!	2	#NULL!	#NULL!	#NULL!	#NULL!		#NULL!	0	0	0	0
2	2	4	2	2	#NULL!	#NULL!	#NULL!	#NULL!	#NULL!	#NULL!		#NULL!	0	1	0	0	0	0		2	1	0	0	0	1	0		4	#NULL!	#NULL!	#NULL!	#NULL!	#NULL!	#NULL!	#NULL!	#NULL!		#NULL!	2	#NULL!	#NULL!	#NULL!	#NULL!		#NULL!	0	0	1	0
2	2	4	1	2	#NULL!	#NULL!	#NULL!	#NULL!	#NULL!	#NULL!		#NULL!	0	0	0	0	1	0		5	1	1	0	0	1	0		4	#NULL!	#NULL!	#NULL!	#NULL!	#NULL!	#NULL!	#NULL!	#NULL!		#NULL!	2	#NULL!	#NULL!	#NULL!	#NULL!		#NULL!	0	0	0	1
2	2	5	1	1	0	0	0	1	0	0		4	#NULL!	#NULL!	#NULL!	#NULL!	#NULL!	#NULL!		#NULL!	1	1	0	0	0	0		1	#NULL!	#NULL!	#NULL!	#NULL!	#NULL!	#NULL!	#NULL!	#NULL!		#NULL!	1	1	0	0	0		1	#NULL!	#NULL!	#NULL!	#NULL!
2	2	4	1	2	#NULL!	#NULL!	#NULL!	#NULL!	#NULL!	#NULL!		#NULL!	1	1	0	1	1	0		5	2	#NULL!	#NULL!	#NULL!	#NULL!	#NULL!		#NULL!	0	1	0	1	1	1	1	0		7	2	#NULL!	#NULL!	#NULL!	#NULL!		#NULL!	0	1	1	0
1	2	5	2	2	#NULL!	#NULL!	#NULL!	#NULL!	#NULL!	#NULL!		#NULL!	0	1	0	0	0	0		2	1	0	0	1	0	0		3	#NULL!	#NULL!	#NULL!	#NULL!	#NULL!	#NULL!	#NULL!	#NULL!		#NULL!	2	#NULL!	#NULL!	#NULL!	#NULL!		#NULL!	1	0	0	0
2	2	2	2	2	#NULL!	#NULL!	#NULL!	#NULL!	#NULL!	#NULL!		#NULL!	0	1	0	0	0	0		2	1	0	0	1	0	0		3	#NULL!	#NULL!	#NULL!	#NULL!	#NULL!	#NULL!	#NULL!	#NULL!		#NULL!	2	#NULL!	#NULL!	#NULL!	#NULL!		#NULL!	1	0	0	0
2	1	4	3	2	#NULL!	#NULL!	#NULL!	#NULL!	#NULL!	#NULL!		#NULL!	0	1	0	0	0	0		2	1	0	1	0	0	0		2	#NULL!	#NULL!	#NULL!	#NULL!	#NULL!	#NULL!	#NULL!	#NULL!		#NULL!	2	#NULL!	#NULL!	#NULL!	#NULL!		#NULL!	0	0	1	0
2	1	2	3	2	#NULL!	#NULL!	#NULL!	#NULL!	#NULL!	#NULL!		#NULL!	0	0	1	0	0	0		3	2	#NULL!	#NULL!	#NULL!	#NULL!	#NULL!		#NULL!	0	0	0	0	1	0	1	0		5	2	#NULL!	#NULL!	#NULL!	#NULL!		#NULL!	0	0	1	0
2	2	4	1	2	#NULL!	#NULL!	#NULL!	#NULL!	#NULL!	#NULL!		#NULL!	0	1	0	0	1	0		2	1	0	1	1	1	0		3	#NULL!	#NULL!	#NULL!	#NULL!	#NULL!	#NULL!	#NULL!	#NULL!		#NULL!	2	#NULL!	#NULL!	#NULL!	#NULL!		#NULL!	1	0	0	0
2	2	2	3	2	#NULL!	#NULL!	#NULL!	#NULL!	#NULL!	#NULL!		#NULL!	1	1	0	1	0	0		4	1	0	0	1	1	0		3	#NULL!	#NULL!	#NULL!	#NULL!	#NULL!	#NULL!	#NULL!	#NULL!		#NULL!	2	#NULL!	#NULL!	#NULL!	#NULL!		#NULL!	1	0	1	0
2	2	5	1	2	#NULL!	#NULL!	#NULL!	#NULL!	#NULL!	#NULL!		#NULL!	0	1	0	0	1	0		2	1	0	1	0	1	0		2	#NULL!	#NULL!	#NULL!	#NULL!	#NULL!	#NULL!	#NULL!	#NULL!		#NULL!	2	#NULL!	#NULL!	#NULL!	#NULL!		#NULL!	1	0	1	0
2	1	2	3	2	#NULL!	#NULL!	#NULL!	#NULL!	#NULL!	#NULL!		#NULL!	0	1	1	1	1	0		2	1	1	1	1	1	0		3	#NULL!	#NULL!	#NULL!	#NULL!	#NULL!	#NULL!	#NULL!	#NULL!		#NULL!	2	#NULL!	#NULL!	#NULL!	#NULL!		#NULL!	1	0	0	0
2	1	7	1	2	#NULL!	#NULL!	#NULL!	#NULL!	#NULL!	#NULL!		#NULL!	0	1	0	0	0	0		2	1	0	0	1	0	0		3	#NULL!	#NULL!	#NULL!	#NULL!	#NULL!	#NULL!	#NULL!	#NULL!		#NULL!	2	#NULL!	#NULL!	#NULL!	#NULL!		#NULL!	0	0	1	0
2	1	1	1	1	1	1	0	0	0	0		1	#NULL!	#NULL!	#NULL!	#NULL!	#NULL!	#NULL!		#NULL!	1	1	1	0	0	0		1	#NULL!	#NULL!	#NULL!	#NULL!	#NULL!	#NULL!	#NULL!	#NULL!		#NULL!	1	1	0	0	0		1	#NULL!	#NULL!	#NULL!	#NULL!
1	2	4	1	1	0	1	1	0	0	0		2	#NULL!	#NULL!	#NULL!	#NULL!	#NULL!	#NULL!		#NULL!	1	0	0	1	1	0		3	#NULL!	#NULL!	#NULL!	#NULL!	#NULL!	#NULL!	#NULL!	#NULL!		#NULL!	2	#NULL!	#NULL!	#NULL!	#NULL!		#NULL!	1	0	1	0
2	1	4	1	1	0	0	1	0	0	0		3	#NULL!	#NULL!	#NULL!	#NULL!	#NULL!	#NULL!		#NULL!	1	0	0	1	0	0		3	#NULL!	#NULL!	#NULL!	#NULL!	#NULL!	#NULL!	#NULL!	#NULL!		#NULL!	1	0	1	0	0		2	#NULL!	#NULL!	#NULL!	#NULL!
2	2	3	2	2	#NULL!	#NULL!	#NULL!	#NULL!	#NULL!	#NULL!		#NULL!	0	1	0	0	0	0		2	1	0	0	1	0	0		3	#NULL!	#NULL!	#NULL!	#NULL!	#NULL!	#NULL!	#NULL!	#NULL!		#NULL!	2	#NULL!	#NULL!	#NULL!	#NULL!		#NULL!	1	0	0	0
2	2	4	2	1	0	1	0	1	1	0		2	#NULL!	#NULL!	#NULL!	#NULL!	#NULL!	#NULL!		#NULL!	1	1	1	1	1	0		4	#NULL!	#NULL!	#NULL!	#NULL!	#NULL!	#NULL!	#NULL!	#NULL!		#NULL!	2	#NULL!	#NULL!	#NULL!	#NULL!		#NULL!	1	0	0	0
2	1	2	3	2	#NULL!	#NULL!	#NULL!	#NULL!	#NULL!	#NULL!		#NULL!	0	1	0	0	0	0		2	2	#NULL!	#NULL!	#NULL!	#NULL!	#NULL!		#NULL!	0	0	1	0	1	0	1	0		3	2	#NULL!	#NULL!	#NULL!	#NULL!		#NULL!	1	0	0	0
2	1	5	1	2	#NULL!	#NULL!	#NULL!	#NULL!	#NULL!	#NULL!		#NULL!	0	1	0	0	0	0		2	1	0	1	0	1	0		2	#NULL!	#NULL!	#NULL!	#NULL!	#NULL!	#NULL!	#NULL!	#NULL!		#NULL!	2	#NULL!	#NULL!	#NULL!	#NULL!		#NULL!	1	0	0	0
1	2	3	1	2	#NULL!	#NULL!	#NULL!	#NULL!	#NULL!	#NULL!		#NULL!	0	0	0	0	0	1	Verlenging levensduur zeer kort en situatie verslechterd door bijwerkingen	6	1	0	0	1	0	0		3	#NULL!	#NULL!	#NULL!	#NULL!	#NULL!	#NULL!	#NULL!	#NULL!		#NULL!	2	#NULL!	#NULL!	#NULL!	#NULL!		#NULL!	0	1	1	0
1	2	3	3	2	#NULL!	#NULL!	#NULL!	#NULL!	#NULL!	#NULL!		#NULL!	1	0	0	0	1	0		1	1	0	0	1	0	0		3	#NULL!	#NULL!	#NULL!	#NULL!	#NULL!	#NULL!	#NULL!	#NULL!		#NULL!	2	#NULL!	#NULL!	#NULL!	#NULL!		#NULL!	1	0	0	0
2	2	2	3	2	#NULL!	#NULL!	#NULL!	#NULL!	#NULL!	#NULL!		#NULL!	1	0	0	0	0	0		1	1	0	0	0	1	0		4	#NULL!	#NULL!	#NULL!	#NULL!	#NULL!	#NULL!	#NULL!	#NULL!		#NULL!	2	#NULL!	#NULL!	#NULL!	#NULL!		#NULL!	1	0	0	0
2	1	4	1	1	0	0	0	0	0	1	Het is onaanvaardbaar dat een patient met veel geld wel deze medicatie kan krijgen en iemand die het niet kan betalen het niet kan gebruiken. Dan komt er een tweedeling op basis van vermogen of inkomen!! Ieder mens heeft recht op medische hulp (leven) ongeacht financiele situatie	6	#NULL!	#NULL!	#NULL!	#NULL!	#NULL!	#NULL!		#NULL!	1	0	0	0	0	1	alle boven genoemde redenen!!!!!!!	5	#NULL!	#NULL!	#NULL!	#NULL!	#NULL!	#NULL!	#NULL!	#NULL!		#NULL!	2	#NULL!	#NULL!	#NULL!	#NULL!		#NULL!	0	0	0	0
2	2	6	3	2	#NULL!	#NULL!	#NULL!	#NULL!	#NULL!	#NULL!		#NULL!	0	0	0	0	0	1	Kans op enkele maanden levensverlenging is te weinig	6	1	0	1	0	0	0		2	#NULL!	#NULL!	#NULL!	#NULL!	#NULL!	#NULL!	#NULL!	#NULL!		#NULL!	2	#NULL!	#NULL!	#NULL!	#NULL!		#NULL!	0	0	1	0
2	2	7	3	2	#NULL!	#NULL!	#NULL!	#NULL!	#NULL!	#NULL!		#NULL!	0	1	0	0	1	0		5	1	1	1	0	0	0		1	#NULL!	#NULL!	#NULL!	#NULL!	#NULL!	#NULL!	#NULL!	#NULL!		#NULL!	1	0	1	1	0		2	#NULL!	#NULL!	#NULL!	#NULL!
2	1	5	1	2	#NULL!	#NULL!	#NULL!	#NULL!	#NULL!	#NULL!		#NULL!	0	1	0	1	1	0		2	1	1	0	1	1	0		3	#NULL!	#NULL!	#NULL!	#NULL!	#NULL!	#NULL!	#NULL!	#NULL!		#NULL!	2	#NULL!	#NULL!	#NULL!	#NULL!		#NULL!	1	0	0	0
2	2	4	3	2	#NULL!	#NULL!	#NULL!	#NULL!	#NULL!	#NULL!		#NULL!	0	1	0	0	0	0		2	1	0	1	0	1	0		4	#NULL!	#NULL!	#NULL!	#NULL!	#NULL!	#NULL!	#NULL!	#NULL!		#NULL!	1	0	1	0	0		2	#NULL!	#NULL!	#NULL!	#NULL!
1	1	3	2	2	#NULL!	#NULL!	#NULL!	#NULL!	#NULL!	#NULL!		#NULL!	0	0	0	1	0	0		4	1	0	0	0	1	0		4	#NULL!	#NULL!	#NULL!	#NULL!	#NULL!	#NULL!	#NULL!	#NULL!		#NULL!	1	0	0	1	0		3	#NULL!	#NULL!	#NULL!	#NULL!
2	2	2	3	2	#NULL!	#NULL!	#NULL!	#NULL!	#NULL!	#NULL!		#NULL!	0	1	0	0	1	0		2	1	0	0	1	0	0		3	#NULL!	#NULL!	#NULL!	#NULL!	#NULL!	#NULL!	#NULL!	#NULL!		#NULL!	2	#NULL!	#NULL!	#NULL!	#NULL!		#NULL!	1	1	0	0
2	2	3	3	2	#NULL!	#NULL!	#NULL!	#NULL!	#NULL!	#NULL!		#NULL!	0	1	0	0	0	0		2	1	0	0	1	1	0		3	#NULL!	#NULL!	#NULL!	#NULL!	#NULL!	#NULL!	#NULL!	#NULL!		#NULL!	2	#NULL!	#NULL!	#NULL!	#NULL!		#NULL!	1	0	0	0
2	2	4	1	2	#NULL!	#NULL!	#NULL!	#NULL!	#NULL!	#NULL!		#NULL!	1	0	0	0	0	0		1	1	1	0	0	0	0		1	#NULL!	#NULL!	#NULL!	#NULL!	#NULL!	#NULL!	#NULL!	#NULL!		#NULL!	1	1	0	0	0		1	#NULL!	#NULL!	#NULL!	#NULL!
2	2	5	2	2	#NULL!	#NULL!	#NULL!	#NULL!	#NULL!	#NULL!		#NULL!	0	1	1	0	0	0		2	1	0	1	0	1	0		4	#NULL!	#NULL!	#NULL!	#NULL!	#NULL!	#NULL!	#NULL!	#NULL!		#NULL!	2	#NULL!	#NULL!	#NULL!	#NULL!		#NULL!	1	0	0	0
1	1	7	1	2	#NULL!	#NULL!	#NULL!	#NULL!	#NULL!	#NULL!		#NULL!	0	0	0	0	1	0		5	1	0	0	1	0	0		3	#NULL!	#NULL!	#NULL!	#NULL!	#NULL!	#NULL!	#NULL!	#NULL!		#NULL!	1	0	0	1	0		3	#NULL!	#NULL!	#NULL!	#NULL!
2	2	2	3	2	#NULL!	#NULL!	#NULL!	#NULL!	#NULL!	#NULL!		#NULL!	1	1	0	0	1	0		2	1	1	0	1	1	0		4	#NULL!	#NULL!	#NULL!	#NULL!	#NULL!	#NULL!	#NULL!	#NULL!		#NULL!	2	#NULL!	#NULL!	#NULL!	#NULL!		#NULL!	1	0	1	0
2	1	4	2	2	#NULL!	#NULL!	#NULL!	#NULL!	#NULL!	#NULL!		#NULL!	1	1	0	0	0	0		1	1	1	0	1	1	0		1	#NULL!	#NULL!	#NULL!	#NULL!	#NULL!	#NULL!	#NULL!	#NULL!		#NULL!	1	1	0	0	0		1	#NULL!	#NULL!	#NULL!	#NULL!
2	1	2	2	2	#NULL!	#NULL!	#NULL!	#NULL!	#NULL!	#NULL!		#NULL!	0	0	0	0	1	0		5	1	1	0	1	1	0		3	#NULL!	#NULL!	#NULL!	#NULL!	#NULL!	#NULL!	#NULL!	#NULL!		#NULL!	2	#NULL!	#NULL!	#NULL!	#NULL!		#NULL!	0	0	1	0
2	1	4	2	2	#NULL!	#NULL!	#NULL!	#NULL!	#NULL!	#NULL!		#NULL!	0	1	0	0	1	0		2	1	0	1	0	0	0		2	#NULL!	#NULL!	#NULL!	#NULL!	#NULL!	#NULL!	#NULL!	#NULL!		#NULL!	2	#NULL!	#NULL!	#NULL!	#NULL!		#NULL!	0	0	0	0
2	1	5	3	2	#NULL!	#NULL!	#NULL!	#NULL!	#NULL!	#NULL!		#NULL!	0	0	0	0	0	1	de kwaliteit van leven in die paar extra maanden is vreselijk	6	1	0	0	0	1	0		4	#NULL!	#NULL!	#NULL!	#NULL!	#NULL!	#NULL!	#NULL!	#NULL!		#NULL!	2	#NULL!	#NULL!	#NULL!	#NULL!		#NULL!	0	0	0	0
2	2	2	3	2	#NULL!	#NULL!	#NULL!	#NULL!	#NULL!	#NULL!		#NULL!	0	1	0	1	0	0		2	1	1	0	1	1	0		4	#NULL!	#NULL!	#NULL!	#NULL!	#NULL!	#NULL!	#NULL!	#NULL!		#NULL!	1	0	0	1	0		3	#NULL!	#NULL!	#NULL!	#NULL!
2	2	2	3	2	#NULL!	#NULL!	#NULL!	#NULL!	#NULL!	#NULL!		#NULL!	0	0	0	0	1	0		5	1	0	0	0	1	0		4	#NULL!	#NULL!	#NULL!	#NULL!	#NULL!	#NULL!	#NULL!	#NULL!		#NULL!	2	#NULL!	#NULL!	#NULL!	#NULL!		#NULL!	0	0	0	0
2	2	5	3	1	0	0	0	1	1	0		4	#NULL!	#NULL!	#NULL!	#NULL!	#NULL!	#NULL!		#NULL!	1	1	0	1	0	0		3	#NULL!	#NULL!	#NULL!	#NULL!	#NULL!	#NULL!	#NULL!	#NULL!		#NULL!	2	#NULL!	#NULL!	#NULL!	#NULL!		#NULL!	1	0	1	0
1	2	2	3	2	#NULL!	#NULL!	#NULL!	#NULL!	#NULL!	#NULL!		#NULL!	1	1	0	0	1	0		2	1	0	0	1	1	0		4	#NULL!	#NULL!	#NULL!	#NULL!	#NULL!	#NULL!	#NULL!	#NULL!		#NULL!	2	#NULL!	#NULL!	#NULL!	#NULL!		#NULL!	0	0	1	0
1	2	2	2	2	#NULL!	#NULL!	#NULL!	#NULL!	#NULL!	#NULL!		#NULL!	0	0	0	1	0	0		4	2	#NULL!	#NULL!	#NULL!	#NULL!	#NULL!		#NULL!	0	0	1	0	0	0	0	0		3	2	#NULL!	#NULL!	#NULL!	#NULL!		#NULL!	0	0	1	1
2	2	7	3	2	#NULL!	#NULL!	#NULL!	#NULL!	#NULL!	#NULL!		#NULL!	0	0	0	1	0	0		4	2	#NULL!	#NULL!	#NULL!	#NULL!	#NULL!		#NULL!	0	0	1	0	0	1	1	0		6	2	#NULL!	#NULL!	#NULL!	#NULL!		#NULL!	0	0	0	0
2	1	4	1	1	0	1	0	0	0	0		2	#NULL!	#NULL!	#NULL!	#NULL!	#NULL!	#NULL!		#NULL!	1	0	0	1	0	0		3	#NULL!	#NULL!	#NULL!	#NULL!	#NULL!	#NULL!	#NULL!	#NULL!		#NULL!	1	0	0	1	0		3	#NULL!	#NULL!	#NULL!	#NULL!
2	2	4	1	1	0	0	0	1	0	0		4	#NULL!	#NULL!	#NULL!	#NULL!	#NULL!	#NULL!		#NULL!	1	0	0	1	0	0		3	#NULL!	#NULL!	#NULL!	#NULL!	#NULL!	#NULL!	#NULL!	#NULL!		#NULL!	2	#NULL!	#NULL!	#NULL!	#NULL!		#NULL!	0	0	0	0
2	2	4	3	2	#NULL!	#NULL!	#NULL!	#NULL!	#NULL!	#NULL!		#NULL!	1	0	0	0	0	0		1	1	1	1	1	0	0		3	#NULL!	#NULL!	#NULL!	#NULL!	#NULL!	#NULL!	#NULL!	#NULL!		#NULL!	2	#NULL!	#NULL!	#NULL!	#NULL!		#NULL!	1	0	0	0
2	2	3	2	2	#NULL!	#NULL!	#NULL!	#NULL!	#NULL!	#NULL!		#NULL!	0	1	0	0	0	0		2	2	#NULL!	#NULL!	#NULL!	#NULL!	#NULL!		#NULL!	0	0	1	0	0	0	0	0		3	1	0	1	0	0		2	#NULL!	#NULL!	#NULL!	#NULL!
2	2	4	1	2	#NULL!	#NULL!	#NULL!	#NULL!	#NULL!	#NULL!		#NULL!	0	0	0	0	1	0		5	1	0	0	1	0	0		3	#NULL!	#NULL!	#NULL!	#NULL!	#NULL!	#NULL!	#NULL!	#NULL!		#NULL!	2	#NULL!	#NULL!	#NULL!	#NULL!		#NULL!	0	0	1	0
2	2	4	1	2	#NULL!	#NULL!	#NULL!	#NULL!	#NULL!	#NULL!		#NULL!	1	0	0	0	0	0		1	1	1	0	0	0	0		1	#NULL!	#NULL!	#NULL!	#NULL!	#NULL!	#NULL!	#NULL!	#NULL!		#NULL!	1	1	0	0	0		1	#NULL!	#NULL!	#NULL!	#NULL!
2	1	4	1	2	#NULL!	#NULL!	#NULL!	#NULL!	#NULL!	#NULL!		#NULL!	0	1	0	0	0	0		2	1	0	0	1	0	0		3	#NULL!	#NULL!	#NULL!	#NULL!	#NULL!	#NULL!	#NULL!	#NULL!		#NULL!	1	1	0	0	0		1	#NULL!	#NULL!	#NULL!	#NULL!
2	2	6	1	2	#NULL!	#NULL!	#NULL!	#NULL!	#NULL!	#NULL!		#NULL!	0	1	0	0	0	0		2	1	0	0	1	0	0		3	#NULL!	#NULL!	#NULL!	#NULL!	#NULL!	#NULL!	#NULL!	#NULL!		#NULL!	1	1	0	0	1	Steeds meer mensen lijden aan deze ziekte	4	#NULL!	#NULL!	#NULL!	#NULL!
2	2	5	1	2	#NULL!	#NULL!	#NULL!	#NULL!	#NULL!	#NULL!		#NULL!	0	0	0	0	0	1	combinatie van eerste en laatste reden. Fabrikanten meer onder druk zetten. Landelijk laboratorium opzetten waar de eigen produktie van noodzakelijke medicijnen worden geproduceerd.	6	1	0	0	0	1	0		4	#NULL!	#NULL!	#NULL!	#NULL!	#NULL!	#NULL!	#NULL!	#NULL!		#NULL!	1	1	0	0	0		1	#NULL!	#NULL!	#NULL!	#NULL!
2	1	4	1	2	#NULL!	#NULL!	#NULL!	#NULL!	#NULL!	#NULL!		#NULL!	0	0	0	0	1	0		5	1	0	1	0	0	0		2	#NULL!	#NULL!	#NULL!	#NULL!	#NULL!	#NULL!	#NULL!	#NULL!		#NULL!	2	#NULL!	#NULL!	#NULL!	#NULL!		#NULL!	0	0	0	0
2	2	2	3	2	#NULL!	#NULL!	#NULL!	#NULL!	#NULL!	#NULL!		#NULL!	0	1	0	0	0	0		2	1	0	1	0	0	0		2	#NULL!	#NULL!	#NULL!	#NULL!	#NULL!	#NULL!	#NULL!	#NULL!		#NULL!	2	#NULL!	#NULL!	#NULL!	#NULL!		#NULL!	1	0	0	0
2	2	1	1	2	#NULL!	#NULL!	#NULL!	#NULL!	#NULL!	#NULL!		#NULL!	1	0	0	0	1	0		1	1	0	0	1	1	0		3	#NULL!	#NULL!	#NULL!	#NULL!	#NULL!	#NULL!	#NULL!	#NULL!		#NULL!	1	1	0	1	0		3	#NULL!	#NULL!	#NULL!	#NULL!
2	1	2	2	2	#NULL!	#NULL!	#NULL!	#NULL!	#NULL!	#NULL!		#NULL!	0	1	0	0	0	0		2	1	0	1	0	0	0		2	#NULL!	#NULL!	#NULL!	#NULL!	#NULL!	#NULL!	#NULL!	#NULL!		#NULL!	2	#NULL!	#NULL!	#NULL!	#NULL!		#NULL!	1	0	0	0
2	2	5	2	1	0	0	1	0	0	0		3	#NULL!	#NULL!	#NULL!	#NULL!	#NULL!	#NULL!		#NULL!	1	0	0	1	1	0		4	#NULL!	#NULL!	#NULL!	#NULL!	#NULL!	#NULL!	#NULL!	#NULL!		#NULL!	2	#NULL!	#NULL!	#NULL!	#NULL!		#NULL!	0	0	1	0
2	1	5	2	1	0	1	0	0	0	0		2	#NULL!	#NULL!	#NULL!	#NULL!	#NULL!	#NULL!		#NULL!	1	0	1	0	0	0		2	#NULL!	#NULL!	#NULL!	#NULL!	#NULL!	#NULL!	#NULL!	#NULL!		#NULL!	1	0	0	1	0		3	#NULL!	#NULL!	#NULL!	#NULL!
1	1	4	3	2	#NULL!	#NULL!	#NULL!	#NULL!	#NULL!	#NULL!		#NULL!	0	0	0	0	1	0		5	1	0	0	0	1	0		4	#NULL!	#NULL!	#NULL!	#NULL!	#NULL!	#NULL!	#NULL!	#NULL!		#NULL!	1	0	1	0	0		2	#NULL!	#NULL!	#NULL!	#NULL!
2	1	5	1	2	#NULL!	#NULL!	#NULL!	#NULL!	#NULL!	#NULL!		#NULL!	0	1	0	0	0	0		2	1	0	0	1	0	0		3	#NULL!	#NULL!	#NULL!	#NULL!	#NULL!	#NULL!	#NULL!	#NULL!		#NULL!	2	#NULL!	#NULL!	#NULL!	#NULL!		#NULL!	0	0	1	0
2	1	6	3	1	0	1	0	0	0	0		2	#NULL!	#NULL!	#NULL!	#NULL!	#NULL!	#NULL!		#NULL!	1	0	0	1	0	0		3	#NULL!	#NULL!	#NULL!	#NULL!	#NULL!	#NULL!	#NULL!	#NULL!		#NULL!	1	0	1	0	0		2	#NULL!	#NULL!	#NULL!	#NULL!
2	2	4	3	2	#NULL!	#NULL!	#NULL!	#NULL!	#NULL!	#NULL!		#NULL!	0	0	0	1	0	0		4	1	0	0	0	1	0		4	#NULL!	#NULL!	#NULL!	#NULL!	#NULL!	#NULL!	#NULL!	#NULL!		#NULL!	2	#NULL!	#NULL!	#NULL!	#NULL!		#NULL!	0	0	0	0
2	1	4	1	1	1	1	1	1	0	0		2	#NULL!	#NULL!	#NULL!	#NULL!	#NULL!	#NULL!		#NULL!	1	1	0	1	1	0		3	#NULL!	#NULL!	#NULL!	#NULL!	#NULL!	#NULL!	#NULL!	#NULL!		#NULL!	1	0	1	0	0		2	#NULL!	#NULL!	#NULL!	#NULL!
2	2	5	1	2	#NULL!	#NULL!	#NULL!	#NULL!	#NULL!	#NULL!		#NULL!	0	1	0	0	0	0		2	1	0	0	0	1	0		4	#NULL!	#NULL!	#NULL!	#NULL!	#NULL!	#NULL!	#NULL!	#NULL!		#NULL!	2	#NULL!	#NULL!	#NULL!	#NULL!		#NULL!	0	0	1	0
1	1	3	3	2	#NULL!	#NULL!	#NULL!	#NULL!	#NULL!	#NULL!		#NULL!	0	1	0	0	0	0		2	1	0	0	0	1	0		4	#NULL!	#NULL!	#NULL!	#NULL!	#NULL!	#NULL!	#NULL!	#NULL!		#NULL!	2	#NULL!	#NULL!	#NULL!	#NULL!		#NULL!	0	0	1	0
2	2	7	2	2	#NULL!	#NULL!	#NULL!	#NULL!	#NULL!	#NULL!		#NULL!	1	1	0	0	1	0		2	1	1	1	1	1	0		2	#NULL!	#NULL!	#NULL!	#NULL!	#NULL!	#NULL!	#NULL!	#NULL!		#NULL!	2	#NULL!	#NULL!	#NULL!	#NULL!		#NULL!	1	1	1	1
2	2	5	3	2	#NULL!	#NULL!	#NULL!	#NULL!	#NULL!	#NULL!		#NULL!	0	1	0	0	0	0		2	1	0	0	0	1	0		4	#NULL!	#NULL!	#NULL!	#NULL!	#NULL!	#NULL!	#NULL!	#NULL!		#NULL!	2	#NULL!	#NULL!	#NULL!	#NULL!		#NULL!	0	0	0	0
2	1	7	1	2	#NULL!	#NULL!	#NULL!	#NULL!	#NULL!	#NULL!		#NULL!	0	0	0	0	1	0		5	1	0	1	0	0	0		2	#NULL!	#NULL!	#NULL!	#NULL!	#NULL!	#NULL!	#NULL!	#NULL!		#NULL!	2	#NULL!	#NULL!	#NULL!	#NULL!		#NULL!	0	1	0	0
2	2	3	2	2	#NULL!	#NULL!	#NULL!	#NULL!	#NULL!	#NULL!		#NULL!	1	0	1	0	0	0		1	1	1	0	1	1	0		1	#NULL!	#NULL!	#NULL!	#NULL!	#NULL!	#NULL!	#NULL!	#NULL!		#NULL!	2	#NULL!	#NULL!	#NULL!	#NULL!		#NULL!	1	0	0	0
2	1	6	2	2	#NULL!	#NULL!	#NULL!	#NULL!	#NULL!	#NULL!		#NULL!	0	1	0	0	0	0		2	1	0	0	0	1	0		4	#NULL!	#NULL!	#NULL!	#NULL!	#NULL!	#NULL!	#NULL!	#NULL!		#NULL!	2	#NULL!	#NULL!	#NULL!	#NULL!		#NULL!	0	1	0	0
2	2	2	1	1	1	1	0	0	0	0		2	#NULL!	#NULL!	#NULL!	#NULL!	#NULL!	#NULL!		#NULL!	1	1	1	1	1	0		3	#NULL!	#NULL!	#NULL!	#NULL!	#NULL!	#NULL!	#NULL!	#NULL!		#NULL!	2	#NULL!	#NULL!	#NULL!	#NULL!		#NULL!	1	0	0	0
2	1	4	2	2	#NULL!	#NULL!	#NULL!	#NULL!	#NULL!	#NULL!		#NULL!	0	0	0	0	1	0		5	1	0	0	1	0	0		3	#NULL!	#NULL!	#NULL!	#NULL!	#NULL!	#NULL!	#NULL!	#NULL!		#NULL!	1	1	0	0	0		1	#NULL!	#NULL!	#NULL!	#NULL!
1	1	3	2	2	#NULL!	#NULL!	#NULL!	#NULL!	#NULL!	#NULL!		#NULL!	0	1	0	0	0	0		2	1	0	0	1	0	0		3	#NULL!	#NULL!	#NULL!	#NULL!	#NULL!	#NULL!	#NULL!	#NULL!		#NULL!	2	#NULL!	#NULL!	#NULL!	#NULL!		#NULL!	1	0	1	0
2	2	7	1	1	1	0	0	0	0	0		1	#NULL!	#NULL!	#NULL!	#NULL!	#NULL!	#NULL!		#NULL!	1	0	0	1	0	0		3	#NULL!	#NULL!	#NULL!	#NULL!	#NULL!	#NULL!	#NULL!	#NULL!		#NULL!	1	0	1	0	0		2	#NULL!	#NULL!	#NULL!	#NULL!
2	2	3	3	2	#NULL!	#NULL!	#NULL!	#NULL!	#NULL!	#NULL!		#NULL!	0	1	0	0	0	0		2	1	0	0	1	0	0		3	#NULL!	#NULL!	#NULL!	#NULL!	#NULL!	#NULL!	#NULL!	#NULL!		#NULL!	2	#NULL!	#NULL!	#NULL!	#NULL!		#NULL!	0	0	1	0
2	1	7	4	2	#NULL!	#NULL!	#NULL!	#NULL!	#NULL!	#NULL!		#NULL!	1	0	0	0	0	0		1	1	0	1	0	0	0		2	#NULL!	#NULL!	#NULL!	#NULL!	#NULL!	#NULL!	#NULL!	#NULL!		#NULL!	2	#NULL!	#NULL!	#NULL!	#NULL!		#NULL!	0	0	0	0
2	2	3	2	1	1	1	0	1	0	0		1	#NULL!	#NULL!	#NULL!	#NULL!	#NULL!	#NULL!		#NULL!	1	1	0	1	0	0		1	#NULL!	#NULL!	#NULL!	#NULL!	#NULL!	#NULL!	#NULL!	#NULL!		#NULL!	2	#NULL!	#NULL!	#NULL!	#NULL!		#NULL!	0	0	0	0
2	2	3	3	2	#NULL!	#NULL!	#NULL!	#NULL!	#NULL!	#NULL!		#NULL!	0	1	1	0	1	0		2	1	0	0	0	0	1	het geneesmiddel levert over een langere periode veel gezondheidswinst op. Weliswaar zijn de kosten hoog, maar anderzijds zullen er ook lagere kosten tegenover zijn omdat mensen niet langdurig uitgeschakeld zijn en geen beroep hoeven te doen op ziektewet, AOW etc.	5	#NULL!	#NULL!	#NULL!	#NULL!	#NULL!	#NULL!	#NULL!	#NULL!		#NULL!	2	#NULL!	#NULL!	#NULL!	#NULL!		#NULL!	0	0	1	1
2	2	2	2	2	#NULL!	#NULL!	#NULL!	#NULL!	#NULL!	#NULL!		#NULL!	0	1	0	0	0	0		2	1	0	1	0	0	0		2	#NULL!	#NULL!	#NULL!	#NULL!	#NULL!	#NULL!	#NULL!	#NULL!		#NULL!	2	#NULL!	#NULL!	#NULL!	#NULL!		#NULL!	0	0	1	0
2	2	4	1	2	#NULL!	#NULL!	#NULL!	#NULL!	#NULL!	#NULL!		#NULL!	1	0	0	0	0	0		1	1	0	1	0	0	0		2	#NULL!	#NULL!	#NULL!	#NULL!	#NULL!	#NULL!	#NULL!	#NULL!		#NULL!	2	#NULL!	#NULL!	#NULL!	#NULL!		#NULL!	1	0	0	0
2	2	3	2	2	#NULL!	#NULL!	#NULL!	#NULL!	#NULL!	#NULL!		#NULL!	1	1	0	0	0	0		1	2	#NULL!	#NULL!	#NULL!	#NULL!	#NULL!		#NULL!	0	1	0	0	0	0	0	0		2	1	1	1	0	0		1	#NULL!	#NULL!	#NULL!	#NULL!
2	2	5	1	2	#NULL!	#NULL!	#NULL!	#NULL!	#NULL!	#NULL!		#NULL!	1	0	0	0	0	1	een kans op levensverlening en slechts enkele maanden	6	1	0	0	1	0	0		3	#NULL!	#NULL!	#NULL!	#NULL!	#NULL!	#NULL!	#NULL!	#NULL!		#NULL!	2	#NULL!	#NULL!	#NULL!	#NULL!		#NULL!	1	0	0	0
2	1	7	3	2	#NULL!	#NULL!	#NULL!	#NULL!	#NULL!	#NULL!		#NULL!	0	1	0	0	0	1	Geld uitgeven aan goede palliatieve zorg levert wellicht meer winst op, zowel voor de patiënt als voor de verzekeraar.	6	1	0	0	1	0	0		3	#NULL!	#NULL!	#NULL!	#NULL!	#NULL!	#NULL!	#NULL!	#NULL!		#NULL!	2	#NULL!	#NULL!	#NULL!	#NULL!		#NULL!	1	0	1	0
2	2	3	3	2	#NULL!	#NULL!	#NULL!	#NULL!	#NULL!	#NULL!		#NULL!	1	1	0	0	1	0		2	1	1	0	1	1	0		3	#NULL!	#NULL!	#NULL!	#NULL!	#NULL!	#NULL!	#NULL!	#NULL!		#NULL!	2	#NULL!	#NULL!	#NULL!	#NULL!		#NULL!	1	0	0	0
2	1	7	1	2	#NULL!	#NULL!	#NULL!	#NULL!	#NULL!	#NULL!		#NULL!	0	1	0	0	0	0		2	2	#NULL!	#NULL!	#NULL!	#NULL!	#NULL!		#NULL!	0	1	0	0	0	1	0	0		2	2	#NULL!	#NULL!	#NULL!	#NULL!		#NULL!	1	0	1	0
2	2	5	1	2	#NULL!	#NULL!	#NULL!	#NULL!	#NULL!	#NULL!		#NULL!	0	0	1	0	0	0		3	1	0	0	0	1	0		4	#NULL!	#NULL!	#NULL!	#NULL!	#NULL!	#NULL!	#NULL!	#NULL!		#NULL!	2	#NULL!	#NULL!	#NULL!	#NULL!		#NULL!	0	0	0	0
2	2	5	3	1	0	0	0	1	0	0		4	#NULL!	#NULL!	#NULL!	#NULL!	#NULL!	#NULL!		#NULL!	1	1	0	1	1	0		3	#NULL!	#NULL!	#NULL!	#NULL!	#NULL!	#NULL!	#NULL!	#NULL!		#NULL!	2	#NULL!	#NULL!	#NULL!	#NULL!		#NULL!	1	0	0	0
1	1	4	1	2	#NULL!	#NULL!	#NULL!	#NULL!	#NULL!	#NULL!		#NULL!	0	1	0	0	1	0		2	1	0	0	1	1	0		3	#NULL!	#NULL!	#NULL!	#NULL!	#NULL!	#NULL!	#NULL!	#NULL!		#NULL!	2	#NULL!	#NULL!	#NULL!	#NULL!		#NULL!	1	0	0	0
2	2	3	4	2	#NULL!	#NULL!	#NULL!	#NULL!	#NULL!	#NULL!		#NULL!	0	1	0	0	0	0		2	1	0	0	1	0	0		3	#NULL!	#NULL!	#NULL!	#NULL!	#NULL!	#NULL!	#NULL!	#NULL!		#NULL!	2	#NULL!	#NULL!	#NULL!	#NULL!		#NULL!	0	0	1	0
2	2	1	3	2	#NULL!	#NULL!	#NULL!	#NULL!	#NULL!	#NULL!		#NULL!	1	1	0	0	1	0		2	1	0	0	1	1	1	Het geeft jonge mensen de kans om weer/ nog iets te betekenen voor de maatschappij	4	#NULL!	#NULL!	#NULL!	#NULL!	#NULL!	#NULL!	#NULL!	#NULL!		#NULL!	2	#NULL!	#NULL!	#NULL!	#NULL!		#NULL!	1	0	0	0
2	2	1	3	2	#NULL!	#NULL!	#NULL!	#NULL!	#NULL!	#NULL!		#NULL!	0	1	0	0	0	0		2	1	0	0	0	1	0		4	#NULL!	#NULL!	#NULL!	#NULL!	#NULL!	#NULL!	#NULL!	#NULL!		#NULL!	2	#NULL!	#NULL!	#NULL!	#NULL!		#NULL!	0	0	1	0
2	1	4	1	2	#NULL!	#NULL!	#NULL!	#NULL!	#NULL!	#NULL!		#NULL!	1	0	0	0	0	0		1	1	0	1	0	0	0		2	#NULL!	#NULL!	#NULL!	#NULL!	#NULL!	#NULL!	#NULL!	#NULL!		#NULL!	2	#NULL!	#NULL!	#NULL!	#NULL!		#NULL!	1	0	0	0
2	1	4	3	2	#NULL!	#NULL!	#NULL!	#NULL!	#NULL!	#NULL!		#NULL!	0	1	0	0	0	0		2	1	0	0	1	0	0		3	#NULL!	#NULL!	#NULL!	#NULL!	#NULL!	#NULL!	#NULL!	#NULL!		#NULL!	2	#NULL!	#NULL!	#NULL!	#NULL!		#NULL!	0	0	0	1
2	2	4	3	2	#NULL!	#NULL!	#NULL!	#NULL!	#NULL!	#NULL!		#NULL!	0	1	0	0	0	0		2	1	0	0	1	0	0		3	#NULL!	#NULL!	#NULL!	#NULL!	#NULL!	#NULL!	#NULL!	#NULL!		#NULL!	2	#NULL!	#NULL!	#NULL!	#NULL!		#NULL!	0	0	1	0
2	1	3	3	2	#NULL!	#NULL!	#NULL!	#NULL!	#NULL!	#NULL!		#NULL!	0	1	0	0	0	0		2	1	0	1	0	0	0		2	#NULL!	#NULL!	#NULL!	#NULL!	#NULL!	#NULL!	#NULL!	#NULL!		#NULL!	2	#NULL!	#NULL!	#NULL!	#NULL!		#NULL!	0	0	1	0
2	2	7	1	2	#NULL!	#NULL!	#NULL!	#NULL!	#NULL!	#NULL!		#NULL!	0	0	0	0	1	0		5	1	0	0	1	0	0		3	#NULL!	#NULL!	#NULL!	#NULL!	#NULL!	#NULL!	#NULL!	#NULL!		#NULL!	1	0	0	1	0		3	#NULL!	#NULL!	#NULL!	#NULL!
2	2	2	1	2	#NULL!	#NULL!	#NULL!	#NULL!	#NULL!	#NULL!		#NULL!	0	1	1	0	1	0		2	1	1	1	1	1	0		4	#NULL!	#NULL!	#NULL!	#NULL!	#NULL!	#NULL!	#NULL!	#NULL!		#NULL!	1	1	0	0	0		1	#NULL!	#NULL!	#NULL!	#NULL!
2	1	4	3	2	#NULL!	#NULL!	#NULL!	#NULL!	#NULL!	#NULL!		#NULL!	0	1	0	0	0	1	De 'winst' die het oplevert, namelijk levensverlenging is zeer kort en van slechte kwaliteit gezien de bijwerkingen. Dit medicijn is geen medicijn, maar biedt mensen valse hoop. Het biedt geen genezing en geen kwaliteit van leven. M.i. zou dit medicijn niet eens aangeboden mogen worden.	6	1	0	0	0	1	0		4	#NULL!	#NULL!	#NULL!	#NULL!	#NULL!	#NULL!	#NULL!	#NULL!		#NULL!	1	0	0	1	0		3	#NULL!	#NULL!	#NULL!	#NULL!
2	2	4	2	2	#NULL!	#NULL!	#NULL!	#NULL!	#NULL!	#NULL!		#NULL!	0	1	0	0	0	0		2	1	1	1	1	1	0		3	#NULL!	#NULL!	#NULL!	#NULL!	#NULL!	#NULL!	#NULL!	#NULL!		#NULL!	2	#NULL!	#NULL!	#NULL!	#NULL!		#NULL!	1	0	0	0
2	1	4	2	2	#NULL!	#NULL!	#NULL!	#NULL!	#NULL!	#NULL!		#NULL!	1	0	0	0	1	0		5	1	0	0	1	0	1	Het betreft hier mensen die nog een heel werkzaam leven voor zich hebben.	3	#NULL!	#NULL!	#NULL!	#NULL!	#NULL!	#NULL!	#NULL!	#NULL!		#NULL!	2	#NULL!	#NULL!	#NULL!	#NULL!		#NULL!	1	0	0	0
2	2	3	3	2	#NULL!	#NULL!	#NULL!	#NULL!	#NULL!	#NULL!		#NULL!	1	1	0	0	0	0		1	1	0	1	0	1	0		4	#NULL!	#NULL!	#NULL!	#NULL!	#NULL!	#NULL!	#NULL!	#NULL!		#NULL!	2	#NULL!	#NULL!	#NULL!	#NULL!		#NULL!	1	0	0	0
2	2	1	2	1	0	0	1	0	0	0		3	#NULL!	#NULL!	#NULL!	#NULL!	#NULL!	#NULL!		#NULL!	1	0	0	1	0	0		3	#NULL!	#NULL!	#NULL!	#NULL!	#NULL!	#NULL!	#NULL!	#NULL!		#NULL!	2	#NULL!	#NULL!	#NULL!	#NULL!		#NULL!	0	0	1	0
2	2	6	3	2	#NULL!	#NULL!	#NULL!	#NULL!	#NULL!	#NULL!		#NULL!	1	0	0	0	0	0		1	1	0	0	1	0	0		3	#NULL!	#NULL!	#NULL!	#NULL!	#NULL!	#NULL!	#NULL!	#NULL!		#NULL!	2	#NULL!	#NULL!	#NULL!	#NULL!		#NULL!	1	0	0	0
2	2	6	1	2	#NULL!	#NULL!	#NULL!	#NULL!	#NULL!	#NULL!		#NULL!	0	0	0	0	1	0		5	1	0	0	1	0	0		3	#NULL!	#NULL!	#NULL!	#NULL!	#NULL!	#NULL!	#NULL!	#NULL!		#NULL!	2	#NULL!	#NULL!	#NULL!	#NULL!		#NULL!	0	0	1	0
2	2	4	3	2	#NULL!	#NULL!	#NULL!	#NULL!	#NULL!	#NULL!		#NULL!	0	1	0	0	0	0		2	1	0	0	1	1	0		3	#NULL!	#NULL!	#NULL!	#NULL!	#NULL!	#NULL!	#NULL!	#NULL!		#NULL!	2	#NULL!	#NULL!	#NULL!	#NULL!		#NULL!	0	0	1	0
2	1	4	1	2	#NULL!	#NULL!	#NULL!	#NULL!	#NULL!	#NULL!		#NULL!	0	0	1	0	0	0		3	2	#NULL!	#NULL!	#NULL!	#NULL!	#NULL!		#NULL!	0	0	1	0	0	0	0	0		3	2	#NULL!	#NULL!	#NULL!	#NULL!		#NULL!	0	0	1	1
2	2	2	3	2	#NULL!	#NULL!	#NULL!	#NULL!	#NULL!	#NULL!		#NULL!	0	0	0	0	0	1	Geen gezondheidswinst, alleen kans op hele korte levensverlenging	6	1	1	1	1	1	0		4	#NULL!	#NULL!	#NULL!	#NULL!	#NULL!	#NULL!	#NULL!	#NULL!		#NULL!	2	#NULL!	#NULL!	#NULL!	#NULL!		#NULL!	1	0	0	0
2	2	3	3	2	#NULL!	#NULL!	#NULL!	#NULL!	#NULL!	#NULL!		#NULL!	0	1	0	0	0	0		2	1	0	1	0	0	0		2	#NULL!	#NULL!	#NULL!	#NULL!	#NULL!	#NULL!	#NULL!	#NULL!		#NULL!	2	#NULL!	#NULL!	#NULL!	#NULL!		#NULL!	0	0	0	0
2	1	3	3	2	#NULL!	#NULL!	#NULL!	#NULL!	#NULL!	#NULL!		#NULL!	1	1	0	0	0	0		1	2	#NULL!	#NULL!	#NULL!	#NULL!	#NULL!		#NULL!	1	1	0	0	0	1	0	0		1	2	#NULL!	#NULL!	#NULL!	#NULL!		#NULL!	1	1	1	1
2	2	2	3	2	#NULL!	#NULL!	#NULL!	#NULL!	#NULL!	#NULL!		#NULL!	0	1	0	0	0	0		2	1	0	0	1	0	0		3	#NULL!	#NULL!	#NULL!	#NULL!	#NULL!	#NULL!	#NULL!	#NULL!		#NULL!	2	#NULL!	#NULL!	#NULL!	#NULL!		#NULL!	0	0	1	0
1	1	4	3	2	#NULL!	#NULL!	#NULL!	#NULL!	#NULL!	#NULL!		#NULL!	0	1	0	0	1	1	uitgaande van een levensverlenging van 2-3 maanden zoals door gezegd, en mnet de genoemde bijverschijnselen	5	1	0	0	1	1	0		3	#NULL!	#NULL!	#NULL!	#NULL!	#NULL!	#NULL!	#NULL!	#NULL!		#NULL!	2	#NULL!	#NULL!	#NULL!	#NULL!		#NULL!	0	0	1	1
2	2	2	3	2	#NULL!	#NULL!	#NULL!	#NULL!	#NULL!	#NULL!		#NULL!	0	0	0	0	1	0		5	1	0	0	0	1	0		4	#NULL!	#NULL!	#NULL!	#NULL!	#NULL!	#NULL!	#NULL!	#NULL!		#NULL!	2	#NULL!	#NULL!	#NULL!	#NULL!		#NULL!	1	0	0	0
1	2	2	3	2	#NULL!	#NULL!	#NULL!	#NULL!	#NULL!	#NULL!		#NULL!	0	1	0	0	0	0		2	2	#NULL!	#NULL!	#NULL!	#NULL!	#NULL!		#NULL!	0	0	1	0	0	0	0	0		3	2	#NULL!	#NULL!	#NULL!	#NULL!		#NULL!	1	0	0	0
2	2	5	1	1	0	0	0	1	0	0		4	#NULL!	#NULL!	#NULL!	#NULL!	#NULL!	#NULL!		#NULL!	1	0	0	1	0	0		3	#NULL!	#NULL!	#NULL!	#NULL!	#NULL!	#NULL!	#NULL!	#NULL!		#NULL!	1	0	0	1	0		3	#NULL!	#NULL!	#NULL!	#NULL!
2	2	7	1	2	#NULL!	#NULL!	#NULL!	#NULL!	#NULL!	#NULL!		#NULL!	1	0	0	0	1	0		5	1	1	0	0	0	1	Farmaceutische industrie is net zo vreselijk als de wapenindustrie. Het draait alleen maar om geld.	5	#NULL!	#NULL!	#NULL!	#NULL!	#NULL!	#NULL!	#NULL!	#NULL!		#NULL!	2	#NULL!	#NULL!	#NULL!	#NULL!		#NULL!	1	0	0	0
1	2	3	3	1	1	0	0	0	0	0		1	#NULL!	#NULL!	#NULL!	#NULL!	#NULL!	#NULL!		#NULL!	1	0	0	1	1	0		4	#NULL!	#NULL!	#NULL!	#NULL!	#NULL!	#NULL!	#NULL!	#NULL!		#NULL!	2	#NULL!	#NULL!	#NULL!	#NULL!		#NULL!	0	0	0	0
2	1	2	3	2	#NULL!	#NULL!	#NULL!	#NULL!	#NULL!	#NULL!		#NULL!	0	0	0	0	1	0		5	1	1	1	1	0	0		3	#NULL!	#NULL!	#NULL!	#NULL!	#NULL!	#NULL!	#NULL!	#NULL!		#NULL!	1	1	0	0	1	het is een ziekte die steeds vaker voorkomt, ook op vrij jonge leeftijd en het is uitzichtloos. Alles wat enige verbetering kan opleveren is winst.	4	#NULL!	#NULL!	#NULL!	#NULL!
2	2	1	1	1	0	1	0	1	0	0		2	#NULL!	#NULL!	#NULL!	#NULL!	#NULL!	#NULL!		#NULL!	1	0	0	1	1	0		3	#NULL!	#NULL!	#NULL!	#NULL!	#NULL!	#NULL!	#NULL!	#NULL!		#NULL!	1	0	1	1	0		2	#NULL!	#NULL!	#NULL!	#NULL!
2	2	6	2	2	#NULL!	#NULL!	#NULL!	#NULL!	#NULL!	#NULL!		#NULL!	1	1	0	0	1	0		5	1	1	1	1	1	0		4	#NULL!	#NULL!	#NULL!	#NULL!	#NULL!	#NULL!	#NULL!	#NULL!		#NULL!	2	#NULL!	#NULL!	#NULL!	#NULL!		#NULL!	1	0	0	0
2	2	3	3	2	#NULL!	#NULL!	#NULL!	#NULL!	#NULL!	#NULL!		#NULL!	0	1	1	0	0	0		2	2	#NULL!	#NULL!	#NULL!	#NULL!	#NULL!		#NULL!	0	0	0	0	1	0	0	0		5	2	#NULL!	#NULL!	#NULL!	#NULL!		#NULL!	0	0	1	0
2	2	2	3	2	#NULL!	#NULL!	#NULL!	#NULL!	#NULL!	#NULL!		#NULL!	0	1	0	0	0	0		2	1	0	0	1	0	0		3	#NULL!	#NULL!	#NULL!	#NULL!	#NULL!	#NULL!	#NULL!	#NULL!		#NULL!	2	#NULL!	#NULL!	#NULL!	#NULL!		#NULL!	0	0	1	0
1	2	3	3	2	#NULL!	#NULL!	#NULL!	#NULL!	#NULL!	#NULL!		#NULL!	1	1	1	1	1	0		2	2	#NULL!	#NULL!	#NULL!	#NULL!	#NULL!		#NULL!	0	1	1	1	0	0	1	0		3	2	#NULL!	#NULL!	#NULL!	#NULL!		#NULL!	1	0	1	0
2	2	4	1	2	#NULL!	#NULL!	#NULL!	#NULL!	#NULL!	#NULL!		#NULL!	1	0	0	0	0	0		1	1	0	0	0	1	0		4	#NULL!	#NULL!	#NULL!	#NULL!	#NULL!	#NULL!	#NULL!	#NULL!		#NULL!	2	#NULL!	#NULL!	#NULL!	#NULL!		#NULL!	1	0	0	0
2	2	4	2	1	0	0	0	1	0	0		4	#NULL!	#NULL!	#NULL!	#NULL!	#NULL!	#NULL!		#NULL!	1	0	0	1	1	0		4	#NULL!	#NULL!	#NULL!	#NULL!	#NULL!	#NULL!	#NULL!	#NULL!		#NULL!	2	#NULL!	#NULL!	#NULL!	#NULL!		#NULL!	1	0	1	1
2	1	3	3	2	#NULL!	#NULL!	#NULL!	#NULL!	#NULL!	#NULL!		#NULL!	0	0	0	0	1	0		5	1	0	0	1	0	0		3	#NULL!	#NULL!	#NULL!	#NULL!	#NULL!	#NULL!	#NULL!	#NULL!		#NULL!	1	0	0	1	0		3	#NULL!	#NULL!	#NULL!	#NULL!
2	2	1	1	1	1	1	0	0	0	0		1	#NULL!	#NULL!	#NULL!	#NULL!	#NULL!	#NULL!		#NULL!	1	1	0	0	0	0		1	#NULL!	#NULL!	#NULL!	#NULL!	#NULL!	#NULL!	#NULL!	#NULL!		#NULL!	1	1	0	0	0		1	#NULL!	#NULL!	#NULL!	#NULL!
2	1	4	3	2	#NULL!	#NULL!	#NULL!	#NULL!	#NULL!	#NULL!		#NULL!	0	0	1	1	1	0		5	1	0	1	1	1	0		4	#NULL!	#NULL!	#NULL!	#NULL!	#NULL!	#NULL!	#NULL!	#NULL!		#NULL!	2	#NULL!	#NULL!	#NULL!	#NULL!		#NULL!	1	0	0	0
1	2	4	2	2	#NULL!	#NULL!	#NULL!	#NULL!	#NULL!	#NULL!		#NULL!	0	0	1	0	0	0		3	1	0	0	0	1	0		4	#NULL!	#NULL!	#NULL!	#NULL!	#NULL!	#NULL!	#NULL!	#NULL!		#NULL!	2	#NULL!	#NULL!	#NULL!	#NULL!		#NULL!	0	0	1	0
2	2	5	3	2	#NULL!	#NULL!	#NULL!	#NULL!	#NULL!	#NULL!		#NULL!	0	0	1	1	1	0		5	2	#NULL!	#NULL!	#NULL!	#NULL!	#NULL!		#NULL!	0	0	1	0	0	0	0	0		3	2	#NULL!	#NULL!	#NULL!	#NULL!		#NULL!	0	0	0	0
2	2	4	3	2	#NULL!	#NULL!	#NULL!	#NULL!	#NULL!	#NULL!		#NULL!	0	1	0	0	0	0		2	1	0	0	1	0	0		3	#NULL!	#NULL!	#NULL!	#NULL!	#NULL!	#NULL!	#NULL!	#NULL!		#NULL!	1	0	0	1	0		3	#NULL!	#NULL!	#NULL!	#NULL!
1	2	4	3	2	#NULL!	#NULL!	#NULL!	#NULL!	#NULL!	#NULL!		#NULL!	0	1	0	0	0	0		2	1	0	0	1	0	0		3	#NULL!	#NULL!	#NULL!	#NULL!	#NULL!	#NULL!	#NULL!	#NULL!		#NULL!	2	#NULL!	#NULL!	#NULL!	#NULL!		#NULL!	1	0	0	0
2	2	4	1	2	#NULL!	#NULL!	#NULL!	#NULL!	#NULL!	#NULL!		#NULL!	0	1	1	0	1	0		3	2	#NULL!	#NULL!	#NULL!	#NULL!	#NULL!		#NULL!	0	0	1	0	1	0	1	0		5	2	#NULL!	#NULL!	#NULL!	#NULL!		#NULL!	1	0	0	0
2	2	2	2	2	#NULL!	#NULL!	#NULL!	#NULL!	#NULL!	#NULL!		#NULL!	0	1	0	0	0	0		2	1	0	0	0	0	1	Als de mensen de medicijnen niet gebruiken kosten ze de maatschappij ook geld bijvoorbeeld uitkering, psycholoog	5	#NULL!	#NULL!	#NULL!	#NULL!	#NULL!	#NULL!	#NULL!	#NULL!		#NULL!	2	#NULL!	#NULL!	#NULL!	#NULL!		#NULL!	1	0	0	0
2	1	2	3	1	0	1	0	0	0	0		2	#NULL!	#NULL!	#NULL!	#NULL!	#NULL!	#NULL!		#NULL!	2	#NULL!	#NULL!	#NULL!	#NULL!	#NULL!		#NULL!	0	1	0	0	0	0	0	0		2	1	0	1	0	0		2	#NULL!	#NULL!	#NULL!	#NULL!
2	2	3	3	2	#NULL!	#NULL!	#NULL!	#NULL!	#NULL!	#NULL!		#NULL!	0	1	0	1	1	0		2	1	0	1	1	0	0		2	#NULL!	#NULL!	#NULL!	#NULL!	#NULL!	#NULL!	#NULL!	#NULL!		#NULL!	2	#NULL!	#NULL!	#NULL!	#NULL!		#NULL!	1	0	1	0
2	2	4	3	2	#NULL!	#NULL!	#NULL!	#NULL!	#NULL!	#NULL!		#NULL!	0	0	1	0	0	0		3	1	0	1	0	0	0		2	#NULL!	#NULL!	#NULL!	#NULL!	#NULL!	#NULL!	#NULL!	#NULL!		#NULL!	2	#NULL!	#NULL!	#NULL!	#NULL!		#NULL!	0	0	1	0
2	2	3	3	2	#NULL!	#NULL!	#NULL!	#NULL!	#NULL!	#NULL!		#NULL!	0	1	0	0	1	0		2	1	0	0	1	0	0		3	#NULL!	#NULL!	#NULL!	#NULL!	#NULL!	#NULL!	#NULL!	#NULL!		#NULL!	2	#NULL!	#NULL!	#NULL!	#NULL!		#NULL!	0	0	1	0
2	2	3	3	2	#NULL!	#NULL!	#NULL!	#NULL!	#NULL!	#NULL!		#NULL!	0	1	0	0	0	0		2	1	0	1	1	0	0		3	#NULL!	#NULL!	#NULL!	#NULL!	#NULL!	#NULL!	#NULL!	#NULL!		#NULL!	2	#NULL!	#NULL!	#NULL!	#NULL!		#NULL!	1	0	1	0
2	2	5	1	1	1	0	0	1	0	0		4	#NULL!	#NULL!	#NULL!	#NULL!	#NULL!	#NULL!		#NULL!	1	1	0	0	1	0		4	#NULL!	#NULL!	#NULL!	#NULL!	#NULL!	#NULL!	#NULL!	#NULL!		#NULL!	1	1	1	0	0		1	#NULL!	#NULL!	#NULL!	#NULL!
2	2	4	3	1	0	1	0	0	0	0		2	#NULL!	#NULL!	#NULL!	#NULL!	#NULL!	#NULL!		#NULL!	2	#NULL!	#NULL!	#NULL!	#NULL!	#NULL!		#NULL!	1	0	0	0	0	0	0	0		1	2	#NULL!	#NULL!	#NULL!	#NULL!		#NULL!	1	0	0	0
2	2	2	2	2	#NULL!	#NULL!	#NULL!	#NULL!	#NULL!	#NULL!		#NULL!	0	0	0	0	1	0		5	2	#NULL!	#NULL!	#NULL!	#NULL!	#NULL!		#NULL!	0	1	0	0	0	0	0	0		2	2	#NULL!	#NULL!	#NULL!	#NULL!		#NULL!	0	0	0	0
1	2	7	1	2	#NULL!	#NULL!	#NULL!	#NULL!	#NULL!	#NULL!		#NULL!	0	0	0	0	0	1	Het middel biedt enkel levensverlenging en geen genezing en zoveel bijwerkingen dat de kwaliteit van dat verlengde leven in geding is. Als er kans is op genezing dan wél opnemen in basispakket!	6	1	1	1	1	1	0		1	#NULL!	#NULL!	#NULL!	#NULL!	#NULL!	#NULL!	#NULL!	#NULL!		#NULL!	2	#NULL!	#NULL!	#NULL!	#NULL!		#NULL!	1	0	0	0
2	2	3	3	2	#NULL!	#NULL!	#NULL!	#NULL!	#NULL!	#NULL!		#NULL!	0	1	0	0	1	0		2	1	1	0	0	1	0		4	#NULL!	#NULL!	#NULL!	#NULL!	#NULL!	#NULL!	#NULL!	#NULL!		#NULL!	2	#NULL!	#NULL!	#NULL!	#NULL!		#NULL!	0	0	1	1
2	2	7	4	1	0	0	0	1	0	0		4	#NULL!	#NULL!	#NULL!	#NULL!	#NULL!	#NULL!		#NULL!	1	0	0	1	0	0		3	#NULL!	#NULL!	#NULL!	#NULL!	#NULL!	#NULL!	#NULL!	#NULL!		#NULL!	1	0	1	0	0		2	#NULL!	#NULL!	#NULL!	#NULL!
2	2	4	3	2	#NULL!	#NULL!	#NULL!	#NULL!	#NULL!	#NULL!		#NULL!	0	0	1	0	0	0		3	1	0	0	1	0	0		3	#NULL!	#NULL!	#NULL!	#NULL!	#NULL!	#NULL!	#NULL!	#NULL!		#NULL!	2	#NULL!	#NULL!	#NULL!	#NULL!		#NULL!	1	0	0	0
1	1	4	1	1	0	0	0	1	0	0		4	#NULL!	#NULL!	#NULL!	#NULL!	#NULL!	#NULL!		#NULL!	1	0	0	1	0	0		3	#NULL!	#NULL!	#NULL!	#NULL!	#NULL!	#NULL!	#NULL!	#NULL!		#NULL!	1	1	1	0	0		2	#NULL!	#NULL!	#NULL!	#NULL!
2	1	4	2	2	#NULL!	#NULL!	#NULL!	#NULL!	#NULL!	#NULL!		#NULL!	0	0	0	1	0	0		4	1	0	0	1	0	0		3	#NULL!	#NULL!	#NULL!	#NULL!	#NULL!	#NULL!	#NULL!	#NULL!		#NULL!	1	0	1	0	0		2	#NULL!	#NULL!	#NULL!	#NULL!
2	2	4	3	2	#NULL!	#NULL!	#NULL!	#NULL!	#NULL!	#NULL!		#NULL!	0	1	0	0	0	0		2	1	0	0	1	0	0		3	#NULL!	#NULL!	#NULL!	#NULL!	#NULL!	#NULL!	#NULL!	#NULL!		#NULL!	2	#NULL!	#NULL!	#NULL!	#NULL!		#NULL!	1	0	0	0
2	2	5	2	2	#NULL!	#NULL!	#NULL!	#NULL!	#NULL!	#NULL!		#NULL!	0	0	0	0	0	1	100000 euro voor een paar maanden vind ik erg royaal	6	1	0	0	0	1	0		4	#NULL!	#NULL!	#NULL!	#NULL!	#NULL!	#NULL!	#NULL!	#NULL!		#NULL!	2	#NULL!	#NULL!	#NULL!	#NULL!		#NULL!	1	0	0	0
2	2	5	1	2	#NULL!	#NULL!	#NULL!	#NULL!	#NULL!	#NULL!		#NULL!	0	0	0	0	0	1	Een geneesmiddel tegen kanker moet voor mij zo zijn dat het tot genezing leidt. Nog een paar maanden leven met bijwerkingen is niet de kwaliteit van het leven verbeteren.	6	1	0	0	0	1	0		4	#NULL!	#NULL!	#NULL!	#NULL!	#NULL!	#NULL!	#NULL!	#NULL!		#NULL!	2	#NULL!	#NULL!	#NULL!	#NULL!		#NULL!	0	0	0	1
2	2	4	3	2	#NULL!	#NULL!	#NULL!	#NULL!	#NULL!	#NULL!		#NULL!	0	1	0	0	0	0		2	1	0	0	1	0	0		3	#NULL!	#NULL!	#NULL!	#NULL!	#NULL!	#NULL!	#NULL!	#NULL!		#NULL!	2	#NULL!	#NULL!	#NULL!	#NULL!		#NULL!	1	0	0	0
2	2	7	1	2	#NULL!	#NULL!	#NULL!	#NULL!	#NULL!	#NULL!		#NULL!	1	1	1	1	1	0		2	1	0	1	1	1	0		3	#NULL!	#NULL!	#NULL!	#NULL!	#NULL!	#NULL!	#NULL!	#NULL!		#NULL!	2	#NULL!	#NULL!	#NULL!	#NULL!		#NULL!	0	0	0	0
1	2	3	3	2	#NULL!	#NULL!	#NULL!	#NULL!	#NULL!	#NULL!		#NULL!	0	1	0	0	0	0		2	1	1	1	0	0	0		1	#NULL!	#NULL!	#NULL!	#NULL!	#NULL!	#NULL!	#NULL!	#NULL!		#NULL!	2	#NULL!	#NULL!	#NULL!	#NULL!		#NULL!	1	0	1	1
2	2	3	2	2	#NULL!	#NULL!	#NULL!	#NULL!	#NULL!	#NULL!		#NULL!	0	0	0	1	0	0		4	1	0	0	1	1	0		3	#NULL!	#NULL!	#NULL!	#NULL!	#NULL!	#NULL!	#NULL!	#NULL!		#NULL!	2	#NULL!	#NULL!	#NULL!	#NULL!		#NULL!	0	0	0	1
2	2	2	3	2	#NULL!	#NULL!	#NULL!	#NULL!	#NULL!	#NULL!		#NULL!	1	0	0	0	0	0		1	2	#NULL!	#NULL!	#NULL!	#NULL!	#NULL!		#NULL!	0	0	0	0	0	1	0	0		6	2	#NULL!	#NULL!	#NULL!	#NULL!		#NULL!	1	0	0	0
2	2	5	2	1	0	0	0	0	0	1	Iedereen heeft recht om te leven	6	#NULL!	#NULL!	#NULL!	#NULL!	#NULL!	#NULL!		#NULL!	1	1	0	0	1	0		4	#NULL!	#NULL!	#NULL!	#NULL!	#NULL!	#NULL!	#NULL!	#NULL!		#NULL!	2	#NULL!	#NULL!	#NULL!	#NULL!		#NULL!	0	1	0	0
2	2	4	2	2	#NULL!	#NULL!	#NULL!	#NULL!	#NULL!	#NULL!		#NULL!	0	1	0	0	1	0		2	1	0	0	1	1	0		3	#NULL!	#NULL!	#NULL!	#NULL!	#NULL!	#NULL!	#NULL!	#NULL!		#NULL!	2	#NULL!	#NULL!	#NULL!	#NULL!		#NULL!	1	0	1	0
2	1	4	1	1	0	1	0	0	0	0		2	#NULL!	#NULL!	#NULL!	#NULL!	#NULL!	#NULL!		#NULL!	1	1	0	0	0	0		1	#NULL!	#NULL!	#NULL!	#NULL!	#NULL!	#NULL!	#NULL!	#NULL!		#NULL!	1	1	0	0	0		1	#NULL!	#NULL!	#NULL!	#NULL!
2	2	1	3	2	#NULL!	#NULL!	#NULL!	#NULL!	#NULL!	#NULL!		#NULL!	0	1	0	0	0	0		2	2	#NULL!	#NULL!	#NULL!	#NULL!	#NULL!		#NULL!	0	0	0	0	0	0	1	0		7	2	#NULL!	#NULL!	#NULL!	#NULL!		#NULL!	0	0	0	0
2	2	2	2	2	#NULL!	#NULL!	#NULL!	#NULL!	#NULL!	#NULL!		#NULL!	1	0	0	0	0	0		1	1	1	0	0	0	0		1	#NULL!	#NULL!	#NULL!	#NULL!	#NULL!	#NULL!	#NULL!	#NULL!		#NULL!	1	1	0	0	0		1	#NULL!	#NULL!	#NULL!	#NULL!
2	2	4	2	2	#NULL!	#NULL!	#NULL!	#NULL!	#NULL!	#NULL!		#NULL!	0	1	0	0	1	0		2	1	0	1	1	1	0		3	#NULL!	#NULL!	#NULL!	#NULL!	#NULL!	#NULL!	#NULL!	#NULL!		#NULL!	2	#NULL!	#NULL!	#NULL!	#NULL!		#NULL!	0	0	1	1
2	2	4	1	2	#NULL!	#NULL!	#NULL!	#NULL!	#NULL!	#NULL!		#NULL!	0	0	0	0	1	0		5	1	0	0	1	0	0		3	#NULL!	#NULL!	#NULL!	#NULL!	#NULL!	#NULL!	#NULL!	#NULL!		#NULL!	2	#NULL!	#NULL!	#NULL!	#NULL!		#NULL!	1	0	0	0
2	2	5	1	2	#NULL!	#NULL!	#NULL!	#NULL!	#NULL!	#NULL!		#NULL!	1	0	0	0	0	0		1	1	0	0	0	1	0		4	#NULL!	#NULL!	#NULL!	#NULL!	#NULL!	#NULL!	#NULL!	#NULL!		#NULL!	1	0	0	1	0		3	#NULL!	#NULL!	#NULL!	#NULL!
2	1	4	2	2	#NULL!	#NULL!	#NULL!	#NULL!	#NULL!	#NULL!		#NULL!	0	1	0	0	0	0		2	1	0	1	0	0	0		2	#NULL!	#NULL!	#NULL!	#NULL!	#NULL!	#NULL!	#NULL!	#NULL!		#NULL!	2	#NULL!	#NULL!	#NULL!	#NULL!		#NULL!	0	0	0	1
2	2	4	1	2	#NULL!	#NULL!	#NULL!	#NULL!	#NULL!	#NULL!		#NULL!	0	1	0	0	0	0		2	1	0	0	1	0	0		3	#NULL!	#NULL!	#NULL!	#NULL!	#NULL!	#NULL!	#NULL!	#NULL!		#NULL!	2	#NULL!	#NULL!	#NULL!	#NULL!		#NULL!	1	0	0	1
2	2	1	3	2	#NULL!	#NULL!	#NULL!	#NULL!	#NULL!	#NULL!		#NULL!	0	0	1	1	1	0		5	1	0	1	1	1	0		3	#NULL!	#NULL!	#NULL!	#NULL!	#NULL!	#NULL!	#NULL!	#NULL!		#NULL!	2	#NULL!	#NULL!	#NULL!	#NULL!		#NULL!	1	1	0	0
2	2	4	1	1	0	0	0	1	0	0		4	#NULL!	#NULL!	#NULL!	#NULL!	#NULL!	#NULL!		#NULL!	1	0	0	0	1	0		4	#NULL!	#NULL!	#NULL!	#NULL!	#NULL!	#NULL!	#NULL!	#NULL!		#NULL!	1	1	0	1	0		1	#NULL!	#NULL!	#NULL!	#NULL!
2	2	6	3	1	1	0	0	1	0	0		1	#NULL!	#NULL!	#NULL!	#NULL!	#NULL!	#NULL!		#NULL!	1	1	0	0	1	0		4	#NULL!	#NULL!	#NULL!	#NULL!	#NULL!	#NULL!	#NULL!	#NULL!		#NULL!	1	0	1	0	0		2	#NULL!	#NULL!	#NULL!	#NULL!
1	1	3	3	2	#NULL!	#NULL!	#NULL!	#NULL!	#NULL!	#NULL!		#NULL!	0	1	0	0	0	0		2	1	0	0	0	0	1	eigenbelang: ik heb zelf een chronische darmziekte. Maar dan nog: qua kosten-baten vind ik dit wel acceptabel.	5	#NULL!	#NULL!	#NULL!	#NULL!	#NULL!	#NULL!	#NULL!	#NULL!		#NULL!	2	#NULL!	#NULL!	#NULL!	#NULL!		#NULL!	0	0	0	0
2	2	4	1	2	#NULL!	#NULL!	#NULL!	#NULL!	#NULL!	#NULL!		#NULL!	0	1	0	0	0	0		2	2	#NULL!	#NULL!	#NULL!	#NULL!	#NULL!		#NULL!	0	0	0	0	1	0	0	0		5	2	#NULL!	#NULL!	#NULL!	#NULL!		#NULL!	0	0	1	0
2	2	2	3	1	0	1	0	0	0	0		2	#NULL!	#NULL!	#NULL!	#NULL!	#NULL!	#NULL!		#NULL!	1	0	0	1	0	0		3	#NULL!	#NULL!	#NULL!	#NULL!	#NULL!	#NULL!	#NULL!	#NULL!		#NULL!	2	#NULL!	#NULL!	#NULL!	#NULL!		#NULL!	0	0	0	0
2	2	2	1	2	#NULL!	#NULL!	#NULL!	#NULL!	#NULL!	#NULL!		#NULL!	0	1	0	0	0	0		2	1	0	0	1	0	0		3	#NULL!	#NULL!	#NULL!	#NULL!	#NULL!	#NULL!	#NULL!	#NULL!		#NULL!	2	#NULL!	#NULL!	#NULL!	#NULL!		#NULL!	1	0	0	0
2	2	2	3	2	#NULL!	#NULL!	#NULL!	#NULL!	#NULL!	#NULL!		#NULL!	1	0	1	1	0	0		3	1	0	1	1	1	0		2	#NULL!	#NULL!	#NULL!	#NULL!	#NULL!	#NULL!	#NULL!	#NULL!		#NULL!	2	#NULL!	#NULL!	#NULL!	#NULL!		#NULL!	0	0	0	0
1	2	3	3	2	#NULL!	#NULL!	#NULL!	#NULL!	#NULL!	#NULL!		#NULL!	0	1	0	0	0	0		2	2	#NULL!	#NULL!	#NULL!	#NULL!	#NULL!		#NULL!	1	0	1	1	0	0	0	0		3	2	#NULL!	#NULL!	#NULL!	#NULL!		#NULL!	1	0	1	0
2	1	4	3	2	#NULL!	#NULL!	#NULL!	#NULL!	#NULL!	#NULL!		#NULL!	1	0	0	0	1	0		5	1	1	1	1	1	0		1	#NULL!	#NULL!	#NULL!	#NULL!	#NULL!	#NULL!	#NULL!	#NULL!		#NULL!	2	#NULL!	#NULL!	#NULL!	#NULL!		#NULL!	1	0	1	0
2	2	4	1	2	#NULL!	#NULL!	#NULL!	#NULL!	#NULL!	#NULL!		#NULL!	0	1	0	0	0	0		2	1	1	1	1	1	0		3	#NULL!	#NULL!	#NULL!	#NULL!	#NULL!	#NULL!	#NULL!	#NULL!		#NULL!	2	#NULL!	#NULL!	#NULL!	#NULL!		#NULL!	1	0	0	0
2	2	4	3	2	#NULL!	#NULL!	#NULL!	#NULL!	#NULL!	#NULL!		#NULL!	0	1	0	0	1	0		2	1	0	0	1	1	0		4	#NULL!	#NULL!	#NULL!	#NULL!	#NULL!	#NULL!	#NULL!	#NULL!		#NULL!	2	#NULL!	#NULL!	#NULL!	#NULL!		#NULL!	1	0	0	1
1	2	4	3	2	#NULL!	#NULL!	#NULL!	#NULL!	#NULL!	#NULL!		#NULL!	0	1	0	0	1	0		5	1	0	0	1	1	0		3	#NULL!	#NULL!	#NULL!	#NULL!	#NULL!	#NULL!	#NULL!	#NULL!		#NULL!	2	#NULL!	#NULL!	#NULL!	#NULL!		#NULL!	1	0	0	0
2	2	3	3	2	#NULL!	#NULL!	#NULL!	#NULL!	#NULL!	#NULL!		#NULL!	0	1	0	0	0	0		2	1	0	1	0	0	0		2	#NULL!	#NULL!	#NULL!	#NULL!	#NULL!	#NULL!	#NULL!	#NULL!		#NULL!	2	#NULL!	#NULL!	#NULL!	#NULL!		#NULL!	0	0	0	0
2	1	6	1	1	1	0	0	0	0	0		1	#NULL!	#NULL!	#NULL!	#NULL!	#NULL!	#NULL!		#NULL!	1	1	0	0	0	0		1	#NULL!	#NULL!	#NULL!	#NULL!	#NULL!	#NULL!	#NULL!	#NULL!		#NULL!	1	1	0	0	0		1	#NULL!	#NULL!	#NULL!	#NULL!
2	2	5	2	2	#NULL!	#NULL!	#NULL!	#NULL!	#NULL!	#NULL!		#NULL!	1	0	0	0	1	0		1	1	0	1	0	0	0		2	#NULL!	#NULL!	#NULL!	#NULL!	#NULL!	#NULL!	#NULL!	#NULL!		#NULL!	2	#NULL!	#NULL!	#NULL!	#NULL!		#NULL!	0	0	0	1
2	2	4	3	2	#NULL!	#NULL!	#NULL!	#NULL!	#NULL!	#NULL!		#NULL!	0	1	0	0	0	0		2	1	0	1	0	0	0		2	#NULL!	#NULL!	#NULL!	#NULL!	#NULL!	#NULL!	#NULL!	#NULL!		#NULL!	2	#NULL!	#NULL!	#NULL!	#NULL!		#NULL!	1	0	1	1
2	2	7	4	1	1	0	0	0	0	0		1	#NULL!	#NULL!	#NULL!	#NULL!	#NULL!	#NULL!		#NULL!	1	1	0	0	0	0		1	#NULL!	#NULL!	#NULL!	#NULL!	#NULL!	#NULL!	#NULL!	#NULL!		#NULL!	1	1	0	0	0		1	#NULL!	#NULL!	#NULL!	#NULL!
2	2	4	1	2	#NULL!	#NULL!	#NULL!	#NULL!	#NULL!	#NULL!		#NULL!	0	0	0	0	1	0		5	1	0	0	0	1	0		4	#NULL!	#NULL!	#NULL!	#NULL!	#NULL!	#NULL!	#NULL!	#NULL!		#NULL!	1	1	0	0	0		1	#NULL!	#NULL!	#NULL!	#NULL!
2	2	4	3	1	0	1	0	1	0	0		2	#NULL!	#NULL!	#NULL!	#NULL!	#NULL!	#NULL!		#NULL!	1	0	1	1	1	0		4	#NULL!	#NULL!	#NULL!	#NULL!	#NULL!	#NULL!	#NULL!	#NULL!		#NULL!	2	#NULL!	#NULL!	#NULL!	#NULL!		#NULL!	1	0	1	0
2	2	4	2	1	0	0	0	1	0	0		4	#NULL!	#NULL!	#NULL!	#NULL!	#NULL!	#NULL!		#NULL!	1	0	0	1	1	0		3	#NULL!	#NULL!	#NULL!	#NULL!	#NULL!	#NULL!	#NULL!	#NULL!		#NULL!	2	#NULL!	#NULL!	#NULL!	#NULL!		#NULL!	1	1	0	0
2	2	4	3	2	#NULL!	#NULL!	#NULL!	#NULL!	#NULL!	#NULL!		#NULL!	1	0	0	0	0	0		1	1	0	1	0	0	0		2	#NULL!	#NULL!	#NULL!	#NULL!	#NULL!	#NULL!	#NULL!	#NULL!		#NULL!	2	#NULL!	#NULL!	#NULL!	#NULL!		#NULL!	1	0	0	0
2	2	4	2	2	#NULL!	#NULL!	#NULL!	#NULL!	#NULL!	#NULL!		#NULL!	0	1	0	0	0	0		2	1	0	1	0	0	0		2	#NULL!	#NULL!	#NULL!	#NULL!	#NULL!	#NULL!	#NULL!	#NULL!		#NULL!	2	#NULL!	#NULL!	#NULL!	#NULL!		#NULL!	0	0	1	0
2	2	2	3	2	#NULL!	#NULL!	#NULL!	#NULL!	#NULL!	#NULL!		#NULL!	1	0	0	0	1	0		5	1	1	0	1	0	0		3	#NULL!	#NULL!	#NULL!	#NULL!	#NULL!	#NULL!	#NULL!	#NULL!		#NULL!	2	#NULL!	#NULL!	#NULL!	#NULL!		#NULL!	1	0	0	0
2	1	4	1	1	1	1	0	1	0	0		2	#NULL!	#NULL!	#NULL!	#NULL!	#NULL!	#NULL!		#NULL!	1	1	0	0	0	0		1	#NULL!	#NULL!	#NULL!	#NULL!	#NULL!	#NULL!	#NULL!	#NULL!		#NULL!	1	1	0	0	0		1	#NULL!	#NULL!	#NULL!	#NULL!
2	1	4	1	1	1	1	0	0	0	0		1	#NULL!	#NULL!	#NULL!	#NULL!	#NULL!	#NULL!		#NULL!	1	0	0	1	0	0		3	#NULL!	#NULL!	#NULL!	#NULL!	#NULL!	#NULL!	#NULL!	#NULL!		#NULL!	1	0	0	1	0		3	#NULL!	#NULL!	#NULL!	#NULL!
2	1	6	1	2	#NULL!	#NULL!	#NULL!	#NULL!	#NULL!	#NULL!		#NULL!	1	0	0	0	0	0		1	1	0	0	1	1	0		4	#NULL!	#NULL!	#NULL!	#NULL!	#NULL!	#NULL!	#NULL!	#NULL!		#NULL!	2	#NULL!	#NULL!	#NULL!	#NULL!		#NULL!	1	0	0	0
2	2	6	1	1	1	0	0	1	1	0		1	#NULL!	#NULL!	#NULL!	#NULL!	#NULL!	#NULL!		#NULL!	1	1	0	1	1	0		4	#NULL!	#NULL!	#NULL!	#NULL!	#NULL!	#NULL!	#NULL!	#NULL!		#NULL!	1	1	1	0	0		1	#NULL!	#NULL!	#NULL!	#NULL!
2	2	5	1	2	#NULL!	#NULL!	#NULL!	#NULL!	#NULL!	#NULL!		#NULL!	0	1	0	0	0	0		2	2	#NULL!	#NULL!	#NULL!	#NULL!	#NULL!		#NULL!	0	0	0	0	0	0	0	1	eigen bijdrage naar draagkracht	8	2	#NULL!	#NULL!	#NULL!	#NULL!		#NULL!	0	0	0	0
2	2	7	1	2	#NULL!	#NULL!	#NULL!	#NULL!	#NULL!	#NULL!		#NULL!	1	1	0	0	0	0		2	1	1	1	1	1	0		4	#NULL!	#NULL!	#NULL!	#NULL!	#NULL!	#NULL!	#NULL!	#NULL!		#NULL!	2	#NULL!	#NULL!	#NULL!	#NULL!		#NULL!	1	0	0	0
2	2	3	3	2	#NULL!	#NULL!	#NULL!	#NULL!	#NULL!	#NULL!		#NULL!	1	0	0	0	0	0		1	1	0	0	0	1	0		4	#NULL!	#NULL!	#NULL!	#NULL!	#NULL!	#NULL!	#NULL!	#NULL!		#NULL!	2	#NULL!	#NULL!	#NULL!	#NULL!		#NULL!	1	0	0	0
2	2	2	1	1	0	0	0	1	0	0		4	#NULL!	#NULL!	#NULL!	#NULL!	#NULL!	#NULL!		#NULL!	1	0	0	1	0	0		3	#NULL!	#NULL!	#NULL!	#NULL!	#NULL!	#NULL!	#NULL!	#NULL!		#NULL!	1	1	1	0	0		1	#NULL!	#NULL!	#NULL!	#NULL!
2	2	5	2	2	#NULL!	#NULL!	#NULL!	#NULL!	#NULL!	#NULL!		#NULL!	0	1	0	0	0	0		2	1	0	0	1	1	0		4	#NULL!	#NULL!	#NULL!	#NULL!	#NULL!	#NULL!	#NULL!	#NULL!		#NULL!	2	#NULL!	#NULL!	#NULL!	#NULL!		#NULL!	1	0	1	0
2	2	3	3	2	#NULL!	#NULL!	#NULL!	#NULL!	#NULL!	#NULL!		#NULL!	0	1	0	0	0	0		2	1	0	0	1	1	0		4	#NULL!	#NULL!	#NULL!	#NULL!	#NULL!	#NULL!	#NULL!	#NULL!		#NULL!	2	#NULL!	#NULL!	#NULL!	#NULL!		#NULL!	1	0	0	0
2	2	4	1	1	0	1	0	0	0	0		2	#NULL!	#NULL!	#NULL!	#NULL!	#NULL!	#NULL!		#NULL!	1	0	1	0	0	0		2	#NULL!	#NULL!	#NULL!	#NULL!	#NULL!	#NULL!	#NULL!	#NULL!		#NULL!	1	1	0	0	0		1	#NULL!	#NULL!	#NULL!	#NULL!
2	2	4	1	2	#NULL!	#NULL!	#NULL!	#NULL!	#NULL!	#NULL!		#NULL!	1	0	0	0	0	0		1	1	0	1	0	1	0		4	#NULL!	#NULL!	#NULL!	#NULL!	#NULL!	#NULL!	#NULL!	#NULL!		#NULL!	2	#NULL!	#NULL!	#NULL!	#NULL!		#NULL!	1	0	0	0
2	2	3	3	2	#NULL!	#NULL!	#NULL!	#NULL!	#NULL!	#NULL!		#NULL!	1	1	0	0	0	0		1	1	0	0	1	1	0		4	#NULL!	#NULL!	#NULL!	#NULL!	#NULL!	#NULL!	#NULL!	#NULL!		#NULL!	2	#NULL!	#NULL!	#NULL!	#NULL!		#NULL!	1	0	0	0
2	2	5	3	2	#NULL!	#NULL!	#NULL!	#NULL!	#NULL!	#NULL!		#NULL!	0	1	0	0	0	0		2	1	0	0	1	0	0		3	#NULL!	#NULL!	#NULL!	#NULL!	#NULL!	#NULL!	#NULL!	#NULL!		#NULL!	2	#NULL!	#NULL!	#NULL!	#NULL!		#NULL!	1	0	0	0
2	2	4	3	2	#NULL!	#NULL!	#NULL!	#NULL!	#NULL!	#NULL!		#NULL!	0	0	0	0	1	0		5	1	0	0	0	1	0		4	#NULL!	#NULL!	#NULL!	#NULL!	#NULL!	#NULL!	#NULL!	#NULL!		#NULL!	2	#NULL!	#NULL!	#NULL!	#NULL!		#NULL!	1	0	0	0
2	2	4	2	2	#NULL!	#NULL!	#NULL!	#NULL!	#NULL!	#NULL!		#NULL!	1	0	0	0	0	0		1	2	#NULL!	#NULL!	#NULL!	#NULL!	#NULL!		#NULL!	1	0	1	0	0	0	0	0		1	2	#NULL!	#NULL!	#NULL!	#NULL!		#NULL!	1	0	0	0
2	2	2	2	2	#NULL!	#NULL!	#NULL!	#NULL!	#NULL!	#NULL!		#NULL!	1	1	1	1	1	1	De verlengde levensduur is te kort voor de hoge prijs	6	1	1	0	1	1	0		3	#NULL!	#NULL!	#NULL!	#NULL!	#NULL!	#NULL!	#NULL!	#NULL!		#NULL!	2	#NULL!	#NULL!	#NULL!	#NULL!		#NULL!	1	0	1	0
2	2	6	1	1	1	1	1	1	0	0		4	#NULL!	#NULL!	#NULL!	#NULL!	#NULL!	#NULL!		#NULL!	1	0	0	1	0	0		3	#NULL!	#NULL!	#NULL!	#NULL!	#NULL!	#NULL!	#NULL!	#NULL!		#NULL!	1	1	0	1	0		1	#NULL!	#NULL!	#NULL!	#NULL!
2	1	1	3	2	#NULL!	#NULL!	#NULL!	#NULL!	#NULL!	#NULL!		#NULL!	0	0	0	1	1	0		4	1	0	0	1	0	0		3	#NULL!	#NULL!	#NULL!	#NULL!	#NULL!	#NULL!	#NULL!	#NULL!		#NULL!	2	#NULL!	#NULL!	#NULL!	#NULL!		#NULL!	0	0	0	0
2	1	5	1	2	#NULL!	#NULL!	#NULL!	#NULL!	#NULL!	#NULL!		#NULL!	1	1	0	0	0	0		2	1	0	0	1	1	0		4	#NULL!	#NULL!	#NULL!	#NULL!	#NULL!	#NULL!	#NULL!	#NULL!		#NULL!	2	#NULL!	#NULL!	#NULL!	#NULL!		#NULL!	1	0	1	0
2	2	3	3	2	#NULL!	#NULL!	#NULL!	#NULL!	#NULL!	#NULL!		#NULL!	1	0	0	0	0	0		1	1	0	1	0	0	0		2	#NULL!	#NULL!	#NULL!	#NULL!	#NULL!	#NULL!	#NULL!	#NULL!		#NULL!	2	#NULL!	#NULL!	#NULL!	#NULL!		#NULL!	1	0	0	0
2	2	4	1	1	0	0	0	0	0	1	de patient moet de keus krijgen of ze nog wel behandeld wil worden. al is dit maar enkele maanden	6	#NULL!	#NULL!	#NULL!	#NULL!	#NULL!	#NULL!		#NULL!	1	1	0	1	1	0		3	#NULL!	#NULL!	#NULL!	#NULL!	#NULL!	#NULL!	#NULL!	#NULL!		#NULL!	1	0	1	0	0		2	#NULL!	#NULL!	#NULL!	#NULL!
2	2	5	2	2	#NULL!	#NULL!	#NULL!	#NULL!	#NULL!	#NULL!		#NULL!	0	1	0	0	0	0		2	1	1	0	1	1	0		4	#NULL!	#NULL!	#NULL!	#NULL!	#NULL!	#NULL!	#NULL!	#NULL!		#NULL!	2	#NULL!	#NULL!	#NULL!	#NULL!		#NULL!	1	0	1	0
2	1	2	3	1	1	0	0	1	0	0		4	#NULL!	#NULL!	#NULL!	#NULL!	#NULL!	#NULL!		#NULL!	1	0	1	0	0	0		2	#NULL!	#NULL!	#NULL!	#NULL!	#NULL!	#NULL!	#NULL!	#NULL!		#NULL!	1	0	1	0	0		2	#NULL!	#NULL!	#NULL!	#NULL!
2	2	7	1	2	#NULL!	#NULL!	#NULL!	#NULL!	#NULL!	#NULL!		#NULL!	1	0	0	0	1	0		1	1	1	1	1	1	1	Doordat ze zich beter voelen kunnen de meeste ook werken en hoeven ze niet in de ziektewet of wao	4	#NULL!	#NULL!	#NULL!	#NULL!	#NULL!	#NULL!	#NULL!	#NULL!		#NULL!	2	#NULL!	#NULL!	#NULL!	#NULL!		#NULL!	0	0	0	1
2	1	4	2	2	#NULL!	#NULL!	#NULL!	#NULL!	#NULL!	#NULL!		#NULL!	0	1	0	0	0	0		2	1	0	1	0	0	0		2	#NULL!	#NULL!	#NULL!	#NULL!	#NULL!	#NULL!	#NULL!	#NULL!		#NULL!	2	#NULL!	#NULL!	#NULL!	#NULL!		#NULL!	1	0	0	0
2	2	2	4	1	1	0	0	0	0	0		1	#NULL!	#NULL!	#NULL!	#NULL!	#NULL!	#NULL!		#NULL!	1	1	0	0	0	0		1	#NULL!	#NULL!	#NULL!	#NULL!	#NULL!	#NULL!	#NULL!	#NULL!		#NULL!	1	0	1	0	0		2	#NULL!	#NULL!	#NULL!	#NULL!
2	2	4	3	2	#NULL!	#NULL!	#NULL!	#NULL!	#NULL!	#NULL!		#NULL!	1	0	0	0	1	0		1	1	1	0	1	1	0		4	#NULL!	#NULL!	#NULL!	#NULL!	#NULL!	#NULL!	#NULL!	#NULL!		#NULL!	1	1	0	0	0		1	#NULL!	#NULL!	#NULL!	#NULL!
2	1	5	1	1	1	0	0	1	0	0		4	#NULL!	#NULL!	#NULL!	#NULL!	#NULL!	#NULL!		#NULL!	1	0	1	0	0	0		2	#NULL!	#NULL!	#NULL!	#NULL!	#NULL!	#NULL!	#NULL!	#NULL!		#NULL!	2	#NULL!	#NULL!	#NULL!	#NULL!		#NULL!	0	1	0	0
2	1	4	1	2	#NULL!	#NULL!	#NULL!	#NULL!	#NULL!	#NULL!		#NULL!	1	1	0	0	0	0		2	1	1	1	0	0	0		1	#NULL!	#NULL!	#NULL!	#NULL!	#NULL!	#NULL!	#NULL!	#NULL!		#NULL!	2	#NULL!	#NULL!	#NULL!	#NULL!		#NULL!	0	0	0	0
1	1	2	3	2	#NULL!	#NULL!	#NULL!	#NULL!	#NULL!	#NULL!		#NULL!	0	0	0	0	0	1	andere zorg voor deze patiënten zoals goede stervensbegeleiding, is mijns inziens beter.	6	1	0	0	1	0	0		3	#NULL!	#NULL!	#NULL!	#NULL!	#NULL!	#NULL!	#NULL!	#NULL!		#NULL!	1	0	0	0	1	dit medicijn moet verder ontwikkeld worden; dan is het gebruik ervan door een grote groep mensen wel goed.	4	#NULL!	#NULL!	#NULL!	#NULL!
2	2	3	3	2	#NULL!	#NULL!	#NULL!	#NULL!	#NULL!	#NULL!		#NULL!	1	1	0	0	0	0		1	1	0	0	1	1	0		3	#NULL!	#NULL!	#NULL!	#NULL!	#NULL!	#NULL!	#NULL!	#NULL!		#NULL!	2	#NULL!	#NULL!	#NULL!	#NULL!		#NULL!	1	0	1	0
2	1	6	1	2	#NULL!	#NULL!	#NULL!	#NULL!	#NULL!	#NULL!		#NULL!	0	0	0	0	1	0		5	1	0	0	0	1	0		4	#NULL!	#NULL!	#NULL!	#NULL!	#NULL!	#NULL!	#NULL!	#NULL!		#NULL!	2	#NULL!	#NULL!	#NULL!	#NULL!		#NULL!	1	0	0	0
2	1	5	1	1	0	0	0	1	0	0		4	#NULL!	#NULL!	#NULL!	#NULL!	#NULL!	#NULL!		#NULL!	1	1	0	0	0	0		1	#NULL!	#NULL!	#NULL!	#NULL!	#NULL!	#NULL!	#NULL!	#NULL!		#NULL!	1	1	0	0	0		1	#NULL!	#NULL!	#NULL!	#NULL!
2	2	4	3	2	#NULL!	#NULL!	#NULL!	#NULL!	#NULL!	#NULL!		#NULL!	0	0	0	0	1	0		5	1	0	0	1	0	0		3	#NULL!	#NULL!	#NULL!	#NULL!	#NULL!	#NULL!	#NULL!	#NULL!		#NULL!	1	0	0	1	0		3	#NULL!	#NULL!	#NULL!	#NULL!
2	2	4	3	2	#NULL!	#NULL!	#NULL!	#NULL!	#NULL!	#NULL!		#NULL!	1	0	0	0	0	0		1	1	0	0	0	1	0		4	#NULL!	#NULL!	#NULL!	#NULL!	#NULL!	#NULL!	#NULL!	#NULL!		#NULL!	2	#NULL!	#NULL!	#NULL!	#NULL!		#NULL!	1	0	0	0
2	2	1	3	2	#NULL!	#NULL!	#NULL!	#NULL!	#NULL!	#NULL!		#NULL!	0	1	0	0	0	0		2	1	0	0	1	1	0		4	#NULL!	#NULL!	#NULL!	#NULL!	#NULL!	#NULL!	#NULL!	#NULL!		#NULL!	2	#NULL!	#NULL!	#NULL!	#NULL!		#NULL!	1	0	0	0
2	1	4	2	2	#NULL!	#NULL!	#NULL!	#NULL!	#NULL!	#NULL!		#NULL!	0	1	0	0	0	0		2	1	0	1	0	0	0		2	#NULL!	#NULL!	#NULL!	#NULL!	#NULL!	#NULL!	#NULL!	#NULL!		#NULL!	1	0	0	0	1	je mag niet discrimineren op leeftijd	4	#NULL!	#NULL!	#NULL!	#NULL!
2	2	2	1	1	1	0	0	0	0	0		1	#NULL!	#NULL!	#NULL!	#NULL!	#NULL!	#NULL!		#NULL!	1	1	0	0	0	0		1	#NULL!	#NULL!	#NULL!	#NULL!	#NULL!	#NULL!	#NULL!	#NULL!		#NULL!	1	1	0	0	0		1	#NULL!	#NULL!	#NULL!	#NULL!
2	2	7	1	1	0	1	0	0	0	0		2	#NULL!	#NULL!	#NULL!	#NULL!	#NULL!	#NULL!		#NULL!	1	0	0	1	0	0		3	#NULL!	#NULL!	#NULL!	#NULL!	#NULL!	#NULL!	#NULL!	#NULL!		#NULL!	1	1	0	0	0		1	#NULL!	#NULL!	#NULL!	#NULL!
2	2	2	2	1	1	0	0	1	0	0		4	#NULL!	#NULL!	#NULL!	#NULL!	#NULL!	#NULL!		#NULL!	1	1	0	1	0	0		1	#NULL!	#NULL!	#NULL!	#NULL!	#NULL!	#NULL!	#NULL!	#NULL!		#NULL!	1	1	1	0	0		1	#NULL!	#NULL!	#NULL!	#NULL!
2	2	5	2	1	1	1	1	1	1	0		1	#NULL!	#NULL!	#NULL!	#NULL!	#NULL!	#NULL!		#NULL!	1	1	0	0	0	0		1	#NULL!	#NULL!	#NULL!	#NULL!	#NULL!	#NULL!	#NULL!	#NULL!		#NULL!	2	#NULL!	#NULL!	#NULL!	#NULL!		#NULL!	1	1	1	0
2	2	2	1	1	1	1	0	1	0	0		2	#NULL!	#NULL!	#NULL!	#NULL!	#NULL!	#NULL!		#NULL!	1	1	0	0	0	0		1	#NULL!	#NULL!	#NULL!	#NULL!	#NULL!	#NULL!	#NULL!	#NULL!		#NULL!	1	0	1	0	0		2	#NULL!	#NULL!	#NULL!	#NULL!
2	2	5	3	2	#NULL!	#NULL!	#NULL!	#NULL!	#NULL!	#NULL!		#NULL!	1	1	0	0	0	0		1	1	1	0	1	1	0		3	#NULL!	#NULL!	#NULL!	#NULL!	#NULL!	#NULL!	#NULL!	#NULL!		#NULL!	2	#NULL!	#NULL!	#NULL!	#NULL!		#NULL!	1	0	0	1
2	2	5	1	2	#NULL!	#NULL!	#NULL!	#NULL!	#NULL!	#NULL!		#NULL!	1	0	0	0	0	0		1	1	0	0	1	1	0		3	#NULL!	#NULL!	#NULL!	#NULL!	#NULL!	#NULL!	#NULL!	#NULL!		#NULL!	2	#NULL!	#NULL!	#NULL!	#NULL!		#NULL!	1	0	0	0
2	1	5	3	2	#NULL!	#NULL!	#NULL!	#NULL!	#NULL!	#NULL!		#NULL!	0	1	0	0	1	0		2	1	0	1	0	1	0		2	#NULL!	#NULL!	#NULL!	#NULL!	#NULL!	#NULL!	#NULL!	#NULL!		#NULL!	1	0	0	0	1	Het kan leiden tot onderzoek dat mogelijk in de toekomst alzheimer kan voorkomen.	4	#NULL!	#NULL!	#NULL!	#NULL!
2	2	5	1	2	#NULL!	#NULL!	#NULL!	#NULL!	#NULL!	#NULL!		#NULL!	1	1	0	0	1	0		2	1	0	0	1	1	0		3	#NULL!	#NULL!	#NULL!	#NULL!	#NULL!	#NULL!	#NULL!	#NULL!		#NULL!	2	#NULL!	#NULL!	#NULL!	#NULL!		#NULL!	1	0	1	0
2	2	3	3	2	#NULL!	#NULL!	#NULL!	#NULL!	#NULL!	#NULL!		#NULL!	0	1	0	0	0	0		2	1	0	0	1	0	0		3	#NULL!	#NULL!	#NULL!	#NULL!	#NULL!	#NULL!	#NULL!	#NULL!		#NULL!	2	#NULL!	#NULL!	#NULL!	#NULL!		#NULL!	1	0	0	0
2	1	4	1	2	#NULL!	#NULL!	#NULL!	#NULL!	#NULL!	#NULL!		#NULL!	1	1	0	0	0	0		2	1	1	0	1	1	0		4	#NULL!	#NULL!	#NULL!	#NULL!	#NULL!	#NULL!	#NULL!	#NULL!		#NULL!	2	#NULL!	#NULL!	#NULL!	#NULL!		#NULL!	1	0	0	0
2	2	1	1	1	1	0	0	0	0	0		1	#NULL!	#NULL!	#NULL!	#NULL!	#NULL!	#NULL!		#NULL!	2	#NULL!	#NULL!	#NULL!	#NULL!	#NULL!		#NULL!	1	0	0	0	0	0	0	0		1	2	#NULL!	#NULL!	#NULL!	#NULL!		#NULL!	0	0	0	1
2	2	4	1	2	#NULL!	#NULL!	#NULL!	#NULL!	#NULL!	#NULL!		#NULL!	1	0	0	0	0	0		1	1	1	0	0	0	0		1	#NULL!	#NULL!	#NULL!	#NULL!	#NULL!	#NULL!	#NULL!	#NULL!		#NULL!	2	#NULL!	#NULL!	#NULL!	#NULL!		#NULL!	1	0	0	0
2	2	4	1	2	#NULL!	#NULL!	#NULL!	#NULL!	#NULL!	#NULL!		#NULL!	0	0	0	0	0	1	Ik wil hier niet op antwoorden	6	1	0	0	1	0	0		3	#NULL!	#NULL!	#NULL!	#NULL!	#NULL!	#NULL!	#NULL!	#NULL!		#NULL!	1	0	0	1	0		3	#NULL!	#NULL!	#NULL!	#NULL!
2	2	4	1	1	1	1	0	0	0	0		2	#NULL!	#NULL!	#NULL!	#NULL!	#NULL!	#NULL!		#NULL!	1	1	1	1	1	0		3	#NULL!	#NULL!	#NULL!	#NULL!	#NULL!	#NULL!	#NULL!	#NULL!		#NULL!	2	#NULL!	#NULL!	#NULL!	#NULL!		#NULL!	0	0	1	0
2	2	2	3	2	#NULL!	#NULL!	#NULL!	#NULL!	#NULL!	#NULL!		#NULL!	0	1	0	0	0	0		2	1	0	0	1	0	0		3	#NULL!	#NULL!	#NULL!	#NULL!	#NULL!	#NULL!	#NULL!	#NULL!		#NULL!	2	#NULL!	#NULL!	#NULL!	#NULL!		#NULL!	0	0	0	1
2	2	5	2	2	#NULL!	#NULL!	#NULL!	#NULL!	#NULL!	#NULL!		#NULL!	0	1	0	0	0	0		2	1	0	0	1	0	0		3	#NULL!	#NULL!	#NULL!	#NULL!	#NULL!	#NULL!	#NULL!	#NULL!		#NULL!	2	#NULL!	#NULL!	#NULL!	#NULL!		#NULL!	0	0	0	0
2	2	2	3	2	#NULL!	#NULL!	#NULL!	#NULL!	#NULL!	#NULL!		#NULL!	0	1	0	1	1	0		2	1	0	0	0	1	0		4	#NULL!	#NULL!	#NULL!	#NULL!	#NULL!	#NULL!	#NULL!	#NULL!		#NULL!	2	#NULL!	#NULL!	#NULL!	#NULL!		#NULL!	1	0	1	0
2	2	4	2	1	1	0	0	1	1	0		1	#NULL!	#NULL!	#NULL!	#NULL!	#NULL!	#NULL!		#NULL!	1	1	0	1	1	0		3	#NULL!	#NULL!	#NULL!	#NULL!	#NULL!	#NULL!	#NULL!	#NULL!		#NULL!	1	1	0	1	0		3	#NULL!	#NULL!	#NULL!	#NULL!
2	1	1	2	1	0	0	0	1	0	0		4	#NULL!	#NULL!	#NULL!	#NULL!	#NULL!	#NULL!		#NULL!	1	1	0	0	0	0		1	#NULL!	#NULL!	#NULL!	#NULL!	#NULL!	#NULL!	#NULL!	#NULL!		#NULL!	1	0	1	0	0		2	#NULL!	#NULL!	#NULL!	#NULL!
1	1	1	1	1	1	0	0	0	0	0		1	#NULL!	#NULL!	#NULL!	#NULL!	#NULL!	#NULL!		#NULL!	1	1	0	0	0	0		1	#NULL!	#NULL!	#NULL!	#NULL!	#NULL!	#NULL!	#NULL!	#NULL!		#NULL!	1	1	0	0	0		1	#NULL!	#NULL!	#NULL!	#NULL!
2	2	7	1	2	#NULL!	#NULL!	#NULL!	#NULL!	#NULL!	#NULL!		#NULL!	0	1	0	0	0	0		2	1	0	0	0	1	0		4	#NULL!	#NULL!	#NULL!	#NULL!	#NULL!	#NULL!	#NULL!	#NULL!		#NULL!	2	#NULL!	#NULL!	#NULL!	#NULL!		#NULL!	1	0	1	0
2	2	3	3	2	#NULL!	#NULL!	#NULL!	#NULL!	#NULL!	#NULL!		#NULL!	0	0	0	0	1	0		5	1	1	1	1	1	0		4	#NULL!	#NULL!	#NULL!	#NULL!	#NULL!	#NULL!	#NULL!	#NULL!		#NULL!	2	#NULL!	#NULL!	#NULL!	#NULL!		#NULL!	1	0	0	0
2	2	5	2	2	#NULL!	#NULL!	#NULL!	#NULL!	#NULL!	#NULL!		#NULL!	0	1	0	0	0	0		2	2	#NULL!	#NULL!	#NULL!	#NULL!	#NULL!		#NULL!	0	0	0	0	0	0	0	1	De overheid moet investeren in preventieve gezondheidszorg.	8	2	#NULL!	#NULL!	#NULL!	#NULL!		#NULL!	0	0	1	0
2	2	5	1	1	1	0	0	0	0	0		1	#NULL!	#NULL!	#NULL!	#NULL!	#NULL!	#NULL!		#NULL!	1	1	0	0	0	0		1	#NULL!	#NULL!	#NULL!	#NULL!	#NULL!	#NULL!	#NULL!	#NULL!		#NULL!	1	1	0	0	0		1	#NULL!	#NULL!	#NULL!	#NULL!
2	2	3	3	2	#NULL!	#NULL!	#NULL!	#NULL!	#NULL!	#NULL!		#NULL!	0	1	0	1	0	0		4	1	0	1	1	0	0		2	#NULL!	#NULL!	#NULL!	#NULL!	#NULL!	#NULL!	#NULL!	#NULL!		#NULL!	2	#NULL!	#NULL!	#NULL!	#NULL!		#NULL!	1	0	0	0
2	2	5	3	2	#NULL!	#NULL!	#NULL!	#NULL!	#NULL!	#NULL!		#NULL!	0	1	0	0	0	0		2	1	0	1	0	0	0		2	#NULL!	#NULL!	#NULL!	#NULL!	#NULL!	#NULL!	#NULL!	#NULL!		#NULL!	2	#NULL!	#NULL!	#NULL!	#NULL!		#NULL!	0	0	1	0
2	1	6	2	1	0	1	0	0	0	0		2	#NULL!	#NULL!	#NULL!	#NULL!	#NULL!	#NULL!		#NULL!	1	0	1	0	0	0		2	#NULL!	#NULL!	#NULL!	#NULL!	#NULL!	#NULL!	#NULL!	#NULL!		#NULL!	2	#NULL!	#NULL!	#NULL!	#NULL!		#NULL!	1	0	0	0
2	2	2	3	2	#NULL!	#NULL!	#NULL!	#NULL!	#NULL!	#NULL!		#NULL!	0	1	0	0	1	0		5	1	0	0	1	0	0		3	#NULL!	#NULL!	#NULL!	#NULL!	#NULL!	#NULL!	#NULL!	#NULL!		#NULL!	2	#NULL!	#NULL!	#NULL!	#NULL!		#NULL!	0	0	0	1
2	2	5	1	1	0	1	0	0	0	0		2	#NULL!	#NULL!	#NULL!	#NULL!	#NULL!	#NULL!		#NULL!	1	0	1	0	0	0		2	#NULL!	#NULL!	#NULL!	#NULL!	#NULL!	#NULL!	#NULL!	#NULL!		#NULL!	1	1	0	0	0		1	#NULL!	#NULL!	#NULL!	#NULL!
2	2	3	3	2	#NULL!	#NULL!	#NULL!	#NULL!	#NULL!	#NULL!		#NULL!	0	1	1	1	1	0		2	1	0	0	1	1	0		4	#NULL!	#NULL!	#NULL!	#NULL!	#NULL!	#NULL!	#NULL!	#NULL!		#NULL!	2	#NULL!	#NULL!	#NULL!	#NULL!		#NULL!	0	0	1	0
2	2	6	1	2	#NULL!	#NULL!	#NULL!	#NULL!	#NULL!	#NULL!		#NULL!	1	0	0	0	0	0		1	1	1	0	0	0	0		1	#NULL!	#NULL!	#NULL!	#NULL!	#NULL!	#NULL!	#NULL!	#NULL!		#NULL!	1	1	0	1	0		1	#NULL!	#NULL!	#NULL!	#NULL!
1	2	5	1	2	#NULL!	#NULL!	#NULL!	#NULL!	#NULL!	#NULL!		#NULL!	1	0	0	0	0	0		1	1	0	0	1	0	0		3	#NULL!	#NULL!	#NULL!	#NULL!	#NULL!	#NULL!	#NULL!	#NULL!		#NULL!	2	#NULL!	#NULL!	#NULL!	#NULL!		#NULL!	0	0	1	0
2	1	5	1	2	#NULL!	#NULL!	#NULL!	#NULL!	#NULL!	#NULL!		#NULL!	1	1	0	0	0	0		1	1	1	0	1	1	0		4	#NULL!	#NULL!	#NULL!	#NULL!	#NULL!	#NULL!	#NULL!	#NULL!		#NULL!	2	#NULL!	#NULL!	#NULL!	#NULL!		#NULL!	1	0	0	0
2	1	4	1	1	0	0	1	0	0	0		3	#NULL!	#NULL!	#NULL!	#NULL!	#NULL!	#NULL!		#NULL!	1	0	0	1	1	0		4	#NULL!	#NULL!	#NULL!	#NULL!	#NULL!	#NULL!	#NULL!	#NULL!		#NULL!	1	1	0	0	0		1	#NULL!	#NULL!	#NULL!	#NULL!
2	1	1	3	2	#NULL!	#NULL!	#NULL!	#NULL!	#NULL!	#NULL!		#NULL!	0	1	0	0	0	0		2	1	0	0	0	1	0		4	#NULL!	#NULL!	#NULL!	#NULL!	#NULL!	#NULL!	#NULL!	#NULL!		#NULL!	2	#NULL!	#NULL!	#NULL!	#NULL!		#NULL!	0	0	0	0
2	2	5	3	2	#NULL!	#NULL!	#NULL!	#NULL!	#NULL!	#NULL!		#NULL!	1	1	0	1	0	0		1	1	1	0	1	1	0		4	#NULL!	#NULL!	#NULL!	#NULL!	#NULL!	#NULL!	#NULL!	#NULL!		#NULL!	2	#NULL!	#NULL!	#NULL!	#NULL!		#NULL!	1	0	0	1
2	2	5	2	2	#NULL!	#NULL!	#NULL!	#NULL!	#NULL!	#NULL!		#NULL!	1	1	0	0	1	0		2	1	1	1	1	1	0		3	#NULL!	#NULL!	#NULL!	#NULL!	#NULL!	#NULL!	#NULL!	#NULL!		#NULL!	2	#NULL!	#NULL!	#NULL!	#NULL!		#NULL!	0	0	1	1
2	1	6	2	2	#NULL!	#NULL!	#NULL!	#NULL!	#NULL!	#NULL!		#NULL!	0	1	0	0	1	0		2	1	1	0	0	1	0		4	#NULL!	#NULL!	#NULL!	#NULL!	#NULL!	#NULL!	#NULL!	#NULL!		#NULL!	2	#NULL!	#NULL!	#NULL!	#NULL!		#NULL!	1	0	1	0
2	2	4	2	2	#NULL!	#NULL!	#NULL!	#NULL!	#NULL!	#NULL!		#NULL!	0	0	0	0	1	0		5	1	0	0	0	1	0		4	#NULL!	#NULL!	#NULL!	#NULL!	#NULL!	#NULL!	#NULL!	#NULL!		#NULL!	2	#NULL!	#NULL!	#NULL!	#NULL!		#NULL!	1	0	0	0
2	2	7	1	2	#NULL!	#NULL!	#NULL!	#NULL!	#NULL!	#NULL!		#NULL!	0	0	1	0	0	0		3	1	0	0	1	0	0		3	#NULL!	#NULL!	#NULL!	#NULL!	#NULL!	#NULL!	#NULL!	#NULL!		#NULL!	2	#NULL!	#NULL!	#NULL!	#NULL!		#NULL!	1	0	0	0
2	1	7	2	2	#NULL!	#NULL!	#NULL!	#NULL!	#NULL!	#NULL!		#NULL!	0	1	0	0	1	0		2	1	0	1	0	1	0		4	#NULL!	#NULL!	#NULL!	#NULL!	#NULL!	#NULL!	#NULL!	#NULL!		#NULL!	2	#NULL!	#NULL!	#NULL!	#NULL!		#NULL!	1	0	0	0
2	2	3	3	2	#NULL!	#NULL!	#NULL!	#NULL!	#NULL!	#NULL!		#NULL!	0	0	0	0	1	0		5	1	0	1	0	1	0		4	#NULL!	#NULL!	#NULL!	#NULL!	#NULL!	#NULL!	#NULL!	#NULL!		#NULL!	2	#NULL!	#NULL!	#NULL!	#NULL!		#NULL!	1	0	1	0
2	2	7	3	2	#NULL!	#NULL!	#NULL!	#NULL!	#NULL!	#NULL!		#NULL!	0	1	0	1	0	0		2	1	0	1	1	1	0		2	#NULL!	#NULL!	#NULL!	#NULL!	#NULL!	#NULL!	#NULL!	#NULL!		#NULL!	2	#NULL!	#NULL!	#NULL!	#NULL!		#NULL!	1	0	1	0
2	2	7	1	1	0	0	0	1	0	0		4	#NULL!	#NULL!	#NULL!	#NULL!	#NULL!	#NULL!		#NULL!	1	0	0	0	1	0		4	#NULL!	#NULL!	#NULL!	#NULL!	#NULL!	#NULL!	#NULL!	#NULL!		#NULL!	1	0	0	1	0		3	#NULL!	#NULL!	#NULL!	#NULL!
2	2	4	3	2	#NULL!	#NULL!	#NULL!	#NULL!	#NULL!	#NULL!		#NULL!	0	1	0	0	1	0		2	1	0	0	1	1	0		4	#NULL!	#NULL!	#NULL!	#NULL!	#NULL!	#NULL!	#NULL!	#NULL!		#NULL!	2	#NULL!	#NULL!	#NULL!	#NULL!		#NULL!	1	0	0	0
2	2	6	3	2	#NULL!	#NULL!	#NULL!	#NULL!	#NULL!	#NULL!		#NULL!	0	1	0	0	0	0		2	1	0	0	1	0	0		3	#NULL!	#NULL!	#NULL!	#NULL!	#NULL!	#NULL!	#NULL!	#NULL!		#NULL!	2	#NULL!	#NULL!	#NULL!	#NULL!		#NULL!	0	0	1	0
2	2	2	3	1	0	1	0	0	0	0		2	#NULL!	#NULL!	#NULL!	#NULL!	#NULL!	#NULL!		#NULL!	1	0	1	0	0	0		2	#NULL!	#NULL!	#NULL!	#NULL!	#NULL!	#NULL!	#NULL!	#NULL!		#NULL!	1	1	0	0	0		1	#NULL!	#NULL!	#NULL!	#NULL!
2	2	4	3	2	#NULL!	#NULL!	#NULL!	#NULL!	#NULL!	#NULL!		#NULL!	1	1	0	1	1	0		5	1	1	0	1	1	0		4	#NULL!	#NULL!	#NULL!	#NULL!	#NULL!	#NULL!	#NULL!	#NULL!		#NULL!	2	#NULL!	#NULL!	#NULL!	#NULL!		#NULL!	1	0	1	0
2	1	5	1	2	#NULL!	#NULL!	#NULL!	#NULL!	#NULL!	#NULL!		#NULL!	0	0	1	0	0	0		3	1	0	1	0	0	0		2	#NULL!	#NULL!	#NULL!	#NULL!	#NULL!	#NULL!	#NULL!	#NULL!		#NULL!	2	#NULL!	#NULL!	#NULL!	#NULL!		#NULL!	1	0	0	0
2	2	4	4	2	#NULL!	#NULL!	#NULL!	#NULL!	#NULL!	#NULL!		#NULL!	0	1	0	0	0	0		2	2	#NULL!	#NULL!	#NULL!	#NULL!	#NULL!		#NULL!	0	0	0	0	1	0	0	0		5	2	#NULL!	#NULL!	#NULL!	#NULL!		#NULL!	0	0	0	0
2	2	3	2	1	0	1	0	0	0	0		2	#NULL!	#NULL!	#NULL!	#NULL!	#NULL!	#NULL!		#NULL!	1	1	0	0	0	0		1	#NULL!	#NULL!	#NULL!	#NULL!	#NULL!	#NULL!	#NULL!	#NULL!		#NULL!	2	#NULL!	#NULL!	#NULL!	#NULL!		#NULL!	0	0	1	0
2	1	2	3	2	#NULL!	#NULL!	#NULL!	#NULL!	#NULL!	#NULL!		#NULL!	0	1	0	0	0	0		2	2	#NULL!	#NULL!	#NULL!	#NULL!	#NULL!		#NULL!	0	0	1	0	0	0	0	0		3	2	#NULL!	#NULL!	#NULL!	#NULL!		#NULL!	1	0	0	0
1	2	4	1	2	#NULL!	#NULL!	#NULL!	#NULL!	#NULL!	#NULL!		#NULL!	0	1	1	0	0	0		3	1	0	0	1	1	0		4	#NULL!	#NULL!	#NULL!	#NULL!	#NULL!	#NULL!	#NULL!	#NULL!		#NULL!	2	#NULL!	#NULL!	#NULL!	#NULL!		#NULL!	0	0	0	1
2	1	2	3	2	#NULL!	#NULL!	#NULL!	#NULL!	#NULL!	#NULL!		#NULL!	0	0	0	0	1	0		5	1	1	0	0	1	0		1	#NULL!	#NULL!	#NULL!	#NULL!	#NULL!	#NULL!	#NULL!	#NULL!		#NULL!	2	#NULL!	#NULL!	#NULL!	#NULL!		#NULL!	1	0	0	0
2	1	5	1	1	0	1	0	1	0	0		2	#NULL!	#NULL!	#NULL!	#NULL!	#NULL!	#NULL!		#NULL!	2	#NULL!	#NULL!	#NULL!	#NULL!	#NULL!		#NULL!	0	0	0	0	0	1	1	0		6	1	0	1	0	0		2	#NULL!	#NULL!	#NULL!	#NULL!
2	2	4	2	2	#NULL!	#NULL!	#NULL!	#NULL!	#NULL!	#NULL!		#NULL!	0	1	0	0	0	0		2	1	0	1	0	0	0		2	#NULL!	#NULL!	#NULL!	#NULL!	#NULL!	#NULL!	#NULL!	#NULL!		#NULL!	2	#NULL!	#NULL!	#NULL!	#NULL!		#NULL!	1	0	0	0
2	2	1	3	2	#NULL!	#NULL!	#NULL!	#NULL!	#NULL!	#NULL!		#NULL!	1	0	0	0	0	0		1	1	0	0	1	0	0		3	#NULL!	#NULL!	#NULL!	#NULL!	#NULL!	#NULL!	#NULL!	#NULL!		#NULL!	2	#NULL!	#NULL!	#NULL!	#NULL!		#NULL!	1	0	0	0
2	2	7	1	1	1	0	1	0	0	0		1	#NULL!	#NULL!	#NULL!	#NULL!	#NULL!	#NULL!		#NULL!	1	0	0	1	1	0		4	#NULL!	#NULL!	#NULL!	#NULL!	#NULL!	#NULL!	#NULL!	#NULL!		#NULL!	2	#NULL!	#NULL!	#NULL!	#NULL!		#NULL!	1	0	1	0
2	2	4	2	2	#NULL!	#NULL!	#NULL!	#NULL!	#NULL!	#NULL!		#NULL!	0	0	0	0	1	0		5	1	0	0	0	1	0		4	#NULL!	#NULL!	#NULL!	#NULL!	#NULL!	#NULL!	#NULL!	#NULL!		#NULL!	2	#NULL!	#NULL!	#NULL!	#NULL!		#NULL!	0	0	1	0
2	2	3	3	2	#NULL!	#NULL!	#NULL!	#NULL!	#NULL!	#NULL!		#NULL!	0	1	0	0	0	0		2	1	0	0	0	1	0		4	#NULL!	#NULL!	#NULL!	#NULL!	#NULL!	#NULL!	#NULL!	#NULL!		#NULL!	2	#NULL!	#NULL!	#NULL!	#NULL!		#NULL!	1	0	0	0
2	1	4	1	1	1	1	0	0	0	0		1	#NULL!	#NULL!	#NULL!	#NULL!	#NULL!	#NULL!		#NULL!	1	1	0	1	0	0		3	#NULL!	#NULL!	#NULL!	#NULL!	#NULL!	#NULL!	#NULL!	#NULL!		#NULL!	1	1	0	0	0		1	#NULL!	#NULL!	#NULL!	#NULL!
1	2	7	1	1	0	0	0	0	1	0		5	#NULL!	#NULL!	#NULL!	#NULL!	#NULL!	#NULL!		#NULL!	1	0	0	1	1	0		4	#NULL!	#NULL!	#NULL!	#NULL!	#NULL!	#NULL!	#NULL!	#NULL!		#NULL!	1	0	0	1	0		3	#NULL!	#NULL!	#NULL!	#NULL!
2	1	5	1	1	1	1	1	0	0	0		2	#NULL!	#NULL!	#NULL!	#NULL!	#NULL!	#NULL!		#NULL!	1	1	1	0	0	0		1	#NULL!	#NULL!	#NULL!	#NULL!	#NULL!	#NULL!	#NULL!	#NULL!		#NULL!	2	#NULL!	#NULL!	#NULL!	#NULL!		#NULL!	1	0	0	0
2	1	4	1	1	1	1	0	1	0	0		2	#NULL!	#NULL!	#NULL!	#NULL!	#NULL!	#NULL!		#NULL!	1	1	1	1	1	0		4	#NULL!	#NULL!	#NULL!	#NULL!	#NULL!	#NULL!	#NULL!	#NULL!		#NULL!	2	#NULL!	#NULL!	#NULL!	#NULL!		#NULL!	0	0	0	0
2	2	4	1	2	#NULL!	#NULL!	#NULL!	#NULL!	#NULL!	#NULL!		#NULL!	1	1	0	0	0	0		1	1	0	1	1	0	0		3	#NULL!	#NULL!	#NULL!	#NULL!	#NULL!	#NULL!	#NULL!	#NULL!		#NULL!	2	#NULL!	#NULL!	#NULL!	#NULL!		#NULL!	0	0	1	0
2	1	3	1	1	0	1	0	1	0	0		4	#NULL!	#NULL!	#NULL!	#NULL!	#NULL!	#NULL!		#NULL!	1	0	0	0	1	0		4	#NULL!	#NULL!	#NULL!	#NULL!	#NULL!	#NULL!	#NULL!	#NULL!		#NULL!	1	0	1	0	0		2	#NULL!	#NULL!	#NULL!	#NULL!
2	2	7	1	1	1	0	1	1	0	0		4	#NULL!	#NULL!	#NULL!	#NULL!	#NULL!	#NULL!		#NULL!	1	1	1	1	1	0		3	#NULL!	#NULL!	#NULL!	#NULL!	#NULL!	#NULL!	#NULL!	#NULL!		#NULL!	2	#NULL!	#NULL!	#NULL!	#NULL!		#NULL!	0	0	1	0
2	1	2	1	1	0	1	0	0	0	0		2	#NULL!	#NULL!	#NULL!	#NULL!	#NULL!	#NULL!		#NULL!	1	1	0	0	0	0		1	#NULL!	#NULL!	#NULL!	#NULL!	#NULL!	#NULL!	#NULL!	#NULL!		#NULL!	1	1	0	0	0		1	#NULL!	#NULL!	#NULL!	#NULL!
2	2	1	3	2	#NULL!	#NULL!	#NULL!	#NULL!	#NULL!	#NULL!		#NULL!	0	1	0	0	0	0		2	1	0	0	1	0	0		3	#NULL!	#NULL!	#NULL!	#NULL!	#NULL!	#NULL!	#NULL!	#NULL!		#NULL!	2	#NULL!	#NULL!	#NULL!	#NULL!		#NULL!	1	0	0	0
1	1	1	3	2	#NULL!	#NULL!	#NULL!	#NULL!	#NULL!	#NULL!		#NULL!	0	0	0	1	0	0		4	1	0	1	0	0	0		2	#NULL!	#NULL!	#NULL!	#NULL!	#NULL!	#NULL!	#NULL!	#NULL!		#NULL!	2	#NULL!	#NULL!	#NULL!	#NULL!		#NULL!	0	0	0	0
2	1	3	3	2	#NULL!	#NULL!	#NULL!	#NULL!	#NULL!	#NULL!		#NULL!	1	0	0	0	0	1	Het is niet de moeite waard . Er is geen kwaliteit van leven en je gaat toch dood	6	1	0	0	0	1	0		4	#NULL!	#NULL!	#NULL!	#NULL!	#NULL!	#NULL!	#NULL!	#NULL!		#NULL!	2	#NULL!	#NULL!	#NULL!	#NULL!		#NULL!	1	0	0	0
2	2	4	1	2	#NULL!	#NULL!	#NULL!	#NULL!	#NULL!	#NULL!		#NULL!	0	0	0	0	1	0		5	1	1	1	1	1	0		1	#NULL!	#NULL!	#NULL!	#NULL!	#NULL!	#NULL!	#NULL!	#NULL!		#NULL!	1	1	0	0	0		1	#NULL!	#NULL!	#NULL!	#NULL!
2	2	4	3	2	#NULL!	#NULL!	#NULL!	#NULL!	#NULL!	#NULL!		#NULL!	1	0	0	1	0	0		4	1	1	0	1	1	0		3	#NULL!	#NULL!	#NULL!	#NULL!	#NULL!	#NULL!	#NULL!	#NULL!		#NULL!	2	#NULL!	#NULL!	#NULL!	#NULL!		#NULL!	1	0	0	0
2	1	4	1	1	0	0	0	1	0	0		4	#NULL!	#NULL!	#NULL!	#NULL!	#NULL!	#NULL!		#NULL!	1	0	0	1	0	0		3	#NULL!	#NULL!	#NULL!	#NULL!	#NULL!	#NULL!	#NULL!	#NULL!		#NULL!	1	1	0	0	0		1	#NULL!	#NULL!	#NULL!	#NULL!
2	2	4	1	2	#NULL!	#NULL!	#NULL!	#NULL!	#NULL!	#NULL!		#NULL!	0	0	1	0	1	0		3	1	0	0	1	0	0		3	#NULL!	#NULL!	#NULL!	#NULL!	#NULL!	#NULL!	#NULL!	#NULL!		#NULL!	2	#NULL!	#NULL!	#NULL!	#NULL!		#NULL!	0	0	0	1
2	2	4	1	2	#NULL!	#NULL!	#NULL!	#NULL!	#NULL!	#NULL!		#NULL!	0	0	0	0	1	0		5	1	0	1	0	0	0		2	#NULL!	#NULL!	#NULL!	#NULL!	#NULL!	#NULL!	#NULL!	#NULL!		#NULL!	2	#NULL!	#NULL!	#NULL!	#NULL!		#NULL!	1	0	0	0
2	2	3	2	2	#NULL!	#NULL!	#NULL!	#NULL!	#NULL!	#NULL!		#NULL!	0	1	0	1	0	0		4	1	0	1	0	1	0		4	#NULL!	#NULL!	#NULL!	#NULL!	#NULL!	#NULL!	#NULL!	#NULL!		#NULL!	2	#NULL!	#NULL!	#NULL!	#NULL!		#NULL!	1	0	0	0
1	1	5	3	2	#NULL!	#NULL!	#NULL!	#NULL!	#NULL!	#NULL!		#NULL!	1	0	0	0	0	0		1	1	0	0	1	0	0		3	#NULL!	#NULL!	#NULL!	#NULL!	#NULL!	#NULL!	#NULL!	#NULL!		#NULL!	2	#NULL!	#NULL!	#NULL!	#NULL!		#NULL!	0	0	1	0
2	2	2	1	2	#NULL!	#NULL!	#NULL!	#NULL!	#NULL!	#NULL!		#NULL!	0	0	0	1	0	0		4	2	#NULL!	#NULL!	#NULL!	#NULL!	#NULL!		#NULL!	0	0	0	0	1	0	0	0		5	2	#NULL!	#NULL!	#NULL!	#NULL!		#NULL!	0	0	0	1
2	2	5	1	2	#NULL!	#NULL!	#NULL!	#NULL!	#NULL!	#NULL!		#NULL!	0	0	1	0	0	0		3	1	0	0	0	1	0		4	#NULL!	#NULL!	#NULL!	#NULL!	#NULL!	#NULL!	#NULL!	#NULL!		#NULL!	1	1	0	1	0		3	#NULL!	#NULL!	#NULL!	#NULL!
2	2	5	1	1	0	1	0	0	0	0		2	#NULL!	#NULL!	#NULL!	#NULL!	#NULL!	#NULL!		#NULL!	1	1	0	0	0	0		1	#NULL!	#NULL!	#NULL!	#NULL!	#NULL!	#NULL!	#NULL!	#NULL!		#NULL!	1	0	0	1	0		3	#NULL!	#NULL!	#NULL!	#NULL!
2	1	2	3	2	#NULL!	#NULL!	#NULL!	#NULL!	#NULL!	#NULL!		#NULL!	0	0	0	0	1	0		5	1	0	1	1	0	0		2	#NULL!	#NULL!	#NULL!	#NULL!	#NULL!	#NULL!	#NULL!	#NULL!		#NULL!	2	#NULL!	#NULL!	#NULL!	#NULL!		#NULL!	1	0	1	0
2	2	3	4	2	#NULL!	#NULL!	#NULL!	#NULL!	#NULL!	#NULL!		#NULL!	1	1	1	0	0	0		2	1	0	1	0	1	1	Het levert gezondheidswinst op. En winst voor de maatschappij. Daarmee zijn deze patiënten beter in staat om te werken. Minder ziekteverzuim= maatschappij winst.	5	#NULL!	#NULL!	#NULL!	#NULL!	#NULL!	#NULL!	#NULL!	#NULL!		#NULL!	2	#NULL!	#NULL!	#NULL!	#NULL!		#NULL!	1	0	0	0
2	1	2	2	2	#NULL!	#NULL!	#NULL!	#NULL!	#NULL!	#NULL!		#NULL!	1	0	0	1	1	0		1	1	0	1	1	0	0		3	#NULL!	#NULL!	#NULL!	#NULL!	#NULL!	#NULL!	#NULL!	#NULL!		#NULL!	2	#NULL!	#NULL!	#NULL!	#NULL!		#NULL!	1	0	1	0
2	2	2	3	2	#NULL!	#NULL!	#NULL!	#NULL!	#NULL!	#NULL!		#NULL!	1	1	0	0	1	0		5	1	0	0	1	1	0		3	#NULL!	#NULL!	#NULL!	#NULL!	#NULL!	#NULL!	#NULL!	#NULL!		#NULL!	2	#NULL!	#NULL!	#NULL!	#NULL!		#NULL!	1	1	0	0
2	1	4	1	2	#NULL!	#NULL!	#NULL!	#NULL!	#NULL!	#NULL!		#NULL!	0	0	0	0	0	1	Het medicijn is dan wel levensverlengend maar de bijwerkingen zijn niet mild dus wat voegt dat aan de kwaliteit van leven toe, spijtig genoeg erg weinig.	6	1	0	0	0	1	0		4	#NULL!	#NULL!	#NULL!	#NULL!	#NULL!	#NULL!	#NULL!	#NULL!		#NULL!	2	#NULL!	#NULL!	#NULL!	#NULL!		#NULL!	0	0	1	0
2	2	2	3	2	#NULL!	#NULL!	#NULL!	#NULL!	#NULL!	#NULL!		#NULL!	1	1	0	0	1	0		1	1	0	0	1	1	0		3	#NULL!	#NULL!	#NULL!	#NULL!	#NULL!	#NULL!	#NULL!	#NULL!		#NULL!	1	1	0	0	0		1	#NULL!	#NULL!	#NULL!	#NULL!
2	2	4	2	2	#NULL!	#NULL!	#NULL!	#NULL!	#NULL!	#NULL!		#NULL!	1	1	0	0	0	0		1	1	1	0	1	0	0		3	#NULL!	#NULL!	#NULL!	#NULL!	#NULL!	#NULL!	#NULL!	#NULL!		#NULL!	2	#NULL!	#NULL!	#NULL!	#NULL!		#NULL!	0	0	1	0
2	1	4	3	2	#NULL!	#NULL!	#NULL!	#NULL!	#NULL!	#NULL!		#NULL!	1	1	0	0	0	0		1	1	0	1	1	0	0		3	#NULL!	#NULL!	#NULL!	#NULL!	#NULL!	#NULL!	#NULL!	#NULL!		#NULL!	2	#NULL!	#NULL!	#NULL!	#NULL!		#NULL!	1	0	0	0
2	2	4	1	1	1	0	0	1	1	0		4	#NULL!	#NULL!	#NULL!	#NULL!	#NULL!	#NULL!		#NULL!	1	1	0	1	1	0		4	#NULL!	#NULL!	#NULL!	#NULL!	#NULL!	#NULL!	#NULL!	#NULL!		#NULL!	2	#NULL!	#NULL!	#NULL!	#NULL!		#NULL!	1	0	0	0
2	1	4	1	1	1	1	0	0	0	0		1	#NULL!	#NULL!	#NULL!	#NULL!	#NULL!	#NULL!		#NULL!	1	0	0	0	1	0		4	#NULL!	#NULL!	#NULL!	#NULL!	#NULL!	#NULL!	#NULL!	#NULL!		#NULL!	1	1	0	0	0		1	#NULL!	#NULL!	#NULL!	#NULL!
2	2	4	2	1	1	1	1	0	1	0		2	#NULL!	#NULL!	#NULL!	#NULL!	#NULL!	#NULL!		#NULL!	1	0	1	1	1	0		4	#NULL!	#NULL!	#NULL!	#NULL!	#NULL!	#NULL!	#NULL!	#NULL!		#NULL!	2	#NULL!	#NULL!	#NULL!	#NULL!		#NULL!	1	0	1	0
2	2	4	1	2	#NULL!	#NULL!	#NULL!	#NULL!	#NULL!	#NULL!		#NULL!	0	1	0	0	0	0		2	1	0	0	1	0	0		3	#NULL!	#NULL!	#NULL!	#NULL!	#NULL!	#NULL!	#NULL!	#NULL!		#NULL!	2	#NULL!	#NULL!	#NULL!	#NULL!		#NULL!	1	0	0	0
2	1	2	1	2	#NULL!	#NULL!	#NULL!	#NULL!	#NULL!	#NULL!		#NULL!	0	1	0	0	0	0		2	1	0	0	0	1	0		4	#NULL!	#NULL!	#NULL!	#NULL!	#NULL!	#NULL!	#NULL!	#NULL!		#NULL!	2	#NULL!	#NULL!	#NULL!	#NULL!		#NULL!	1	0	0	0
2	1	5	3	2	#NULL!	#NULL!	#NULL!	#NULL!	#NULL!	#NULL!		#NULL!	0	1	0	0	0	0		2	1	0	0	1	1	0		3	#NULL!	#NULL!	#NULL!	#NULL!	#NULL!	#NULL!	#NULL!	#NULL!		#NULL!	1	1	0	1	0		1	#NULL!	#NULL!	#NULL!	#NULL!
2	2	4	1	1	0	0	0	0	0	1	Ik ben van mening dat medicijnen en behandelingen onnodig kunstmatig duur worden gemaakt. Dit kan veel goedkoper er wordt veel te veel op verdient	6	#NULL!	#NULL!	#NULL!	#NULL!	#NULL!	#NULL!		#NULL!	1	1	0	0	0	0		1	#NULL!	#NULL!	#NULL!	#NULL!	#NULL!	#NULL!	#NULL!	#NULL!		#NULL!	1	1	0	0	0		1	#NULL!	#NULL!	#NULL!	#NULL!
2	2	5	3	1	0	1	1	0	0	0		2	#NULL!	#NULL!	#NULL!	#NULL!	#NULL!	#NULL!		#NULL!	1	1	0	0	1	0		1	#NULL!	#NULL!	#NULL!	#NULL!	#NULL!	#NULL!	#NULL!	#NULL!		#NULL!	1	1	0	1	0		1	#NULL!	#NULL!	#NULL!	#NULL!
2	2	5	3	2	#NULL!	#NULL!	#NULL!	#NULL!	#NULL!	#NULL!		#NULL!	1	0	0	0	1	0		5	1	1	0	1	0	0		3	#NULL!	#NULL!	#NULL!	#NULL!	#NULL!	#NULL!	#NULL!	#NULL!		#NULL!	1	1	0	1	0		3	#NULL!	#NULL!	#NULL!	#NULL!
2	1	5	1	1	1	1	0	0	0	0		2	#NULL!	#NULL!	#NULL!	#NULL!	#NULL!	#NULL!		#NULL!	1	0	0	1	0	0		3	#NULL!	#NULL!	#NULL!	#NULL!	#NULL!	#NULL!	#NULL!	#NULL!		#NULL!	2	#NULL!	#NULL!	#NULL!	#NULL!		#NULL!	0	0	1	0
2	2	7	1	2	#NULL!	#NULL!	#NULL!	#NULL!	#NULL!	#NULL!		#NULL!	0	1	0	0	0	0		2	1	0	0	1	1	0		4	#NULL!	#NULL!	#NULL!	#NULL!	#NULL!	#NULL!	#NULL!	#NULL!		#NULL!	2	#NULL!	#NULL!	#NULL!	#NULL!		#NULL!	1	0	0	0
2	2	2	3	2	#NULL!	#NULL!	#NULL!	#NULL!	#NULL!	#NULL!		#NULL!	0	1	0	0	0	0		2	1	0	0	0	1	0		4	#NULL!	#NULL!	#NULL!	#NULL!	#NULL!	#NULL!	#NULL!	#NULL!		#NULL!	2	#NULL!	#NULL!	#NULL!	#NULL!		#NULL!	1	0	0	0
2	1	4	1	2	#NULL!	#NULL!	#NULL!	#NULL!	#NULL!	#NULL!		#NULL!	0	0	0	0	1	0		5	1	1	0	1	1	0		4	#NULL!	#NULL!	#NULL!	#NULL!	#NULL!	#NULL!	#NULL!	#NULL!		#NULL!	2	#NULL!	#NULL!	#NULL!	#NULL!		#NULL!	1	0	0	0
2	2	3	1	1	1	1	0	0	0	0		1	#NULL!	#NULL!	#NULL!	#NULL!	#NULL!	#NULL!		#NULL!	1	1	0	1	0	0		3	#NULL!	#NULL!	#NULL!	#NULL!	#NULL!	#NULL!	#NULL!	#NULL!		#NULL!	1	1	0	0	0		1	#NULL!	#NULL!	#NULL!	#NULL!
1	1	4	2	1	0	1	0	0	0	0		2	#NULL!	#NULL!	#NULL!	#NULL!	#NULL!	#NULL!		#NULL!	1	0	0	1	0	0		3	#NULL!	#NULL!	#NULL!	#NULL!	#NULL!	#NULL!	#NULL!	#NULL!		#NULL!	1	1	0	0	0		1	#NULL!	#NULL!	#NULL!	#NULL!
2	2	4	3	2	#NULL!	#NULL!	#NULL!	#NULL!	#NULL!	#NULL!		#NULL!	0	1	1	0	0	0		2	1	0	1	1	1	0		3	#NULL!	#NULL!	#NULL!	#NULL!	#NULL!	#NULL!	#NULL!	#NULL!		#NULL!	2	#NULL!	#NULL!	#NULL!	#NULL!		#NULL!	0	0	1	1
2	2	6	3	2	#NULL!	#NULL!	#NULL!	#NULL!	#NULL!	#NULL!		#NULL!	0	1	0	0	0	0		2	2	#NULL!	#NULL!	#NULL!	#NULL!	#NULL!		#NULL!	0	0	0	0	0	0	1	0		7	2	#NULL!	#NULL!	#NULL!	#NULL!		#NULL!	0	0	0	0
2	2	4	1	2	#NULL!	#NULL!	#NULL!	#NULL!	#NULL!	#NULL!		#NULL!	1	1	0	0	0	0		1	1	1	0	1	0	0		3	#NULL!	#NULL!	#NULL!	#NULL!	#NULL!	#NULL!	#NULL!	#NULL!		#NULL!	2	#NULL!	#NULL!	#NULL!	#NULL!		#NULL!	1	0	0	0
2	2	2	1	1	1	1	1	1	1	0		4	#NULL!	#NULL!	#NULL!	#NULL!	#NULL!	#NULL!		#NULL!	1	1	1	1	1	0		4	#NULL!	#NULL!	#NULL!	#NULL!	#NULL!	#NULL!	#NULL!	#NULL!		#NULL!	2	#NULL!	#NULL!	#NULL!	#NULL!		#NULL!	1	0	1	0
2	2	4	3	2	#NULL!	#NULL!	#NULL!	#NULL!	#NULL!	#NULL!		#NULL!	1	1	0	0	1	0		1	2	#NULL!	#NULL!	#NULL!	#NULL!	#NULL!		#NULL!	1	1	0	0	0	0	1	0		1	2	#NULL!	#NULL!	#NULL!	#NULL!		#NULL!	1	0	0	0
2	2	6	1	2	#NULL!	#NULL!	#NULL!	#NULL!	#NULL!	#NULL!		#NULL!	0	0	0	0	1	0		5	1	0	0	0	1	0		4	#NULL!	#NULL!	#NULL!	#NULL!	#NULL!	#NULL!	#NULL!	#NULL!		#NULL!	1	0	1	0	0		2	#NULL!	#NULL!	#NULL!	#NULL!
2	2	5	3	1	0	0	0	1	0	0		4	#NULL!	#NULL!	#NULL!	#NULL!	#NULL!	#NULL!		#NULL!	2	#NULL!	#NULL!	#NULL!	#NULL!	#NULL!		#NULL!	0	1	0	0	0	0	0	0		2	2	#NULL!	#NULL!	#NULL!	#NULL!		#NULL!	0	0	1	0
2	2	2	3	1	0	1	1	0	0	0		3	#NULL!	#NULL!	#NULL!	#NULL!	#NULL!	#NULL!		#NULL!	1	0	1	0	1	0		2	#NULL!	#NULL!	#NULL!	#NULL!	#NULL!	#NULL!	#NULL!	#NULL!		#NULL!	1	1	1	0	0		2	#NULL!	#NULL!	#NULL!	#NULL!
1	2	4	2	1	1	0	0	1	0	0		1	#NULL!	#NULL!	#NULL!	#NULL!	#NULL!	#NULL!		#NULL!	1	1	0	0	1	0		4	#NULL!	#NULL!	#NULL!	#NULL!	#NULL!	#NULL!	#NULL!	#NULL!		#NULL!	1	0	0	1	0		3	#NULL!	#NULL!	#NULL!	#NULL!
2	2	2	1	2	#NULL!	#NULL!	#NULL!	#NULL!	#NULL!	#NULL!		#NULL!	0	1	0	0	1	0		5	1	0	1	1	1	0		4	#NULL!	#NULL!	#NULL!	#NULL!	#NULL!	#NULL!	#NULL!	#NULL!		#NULL!	2	#NULL!	#NULL!	#NULL!	#NULL!		#NULL!	0	0	0	0
2	2	5	1	2	#NULL!	#NULL!	#NULL!	#NULL!	#NULL!	#NULL!		#NULL!	1	0	1	0	1	0		1	1	1	1	1	1	0		2	#NULL!	#NULL!	#NULL!	#NULL!	#NULL!	#NULL!	#NULL!	#NULL!		#NULL!	2	#NULL!	#NULL!	#NULL!	#NULL!		#NULL!	0	0	0	1
2	2	2	3	2	#NULL!	#NULL!	#NULL!	#NULL!	#NULL!	#NULL!		#NULL!	0	1	0	0	0	0		2	1	0	0	1	0	0		3	#NULL!	#NULL!	#NULL!	#NULL!	#NULL!	#NULL!	#NULL!	#NULL!		#NULL!	2	#NULL!	#NULL!	#NULL!	#NULL!		#NULL!	0	0	0	0
2	1	2	3	2	#NULL!	#NULL!	#NULL!	#NULL!	#NULL!	#NULL!		#NULL!	0	0	0	0	1	0		5	1	0	0	0	1	0		4	#NULL!	#NULL!	#NULL!	#NULL!	#NULL!	#NULL!	#NULL!	#NULL!		#NULL!	2	#NULL!	#NULL!	#NULL!	#NULL!		#NULL!	0	0	0	0
2	2	7	1	2	#NULL!	#NULL!	#NULL!	#NULL!	#NULL!	#NULL!		#NULL!	0	1	0	1	1	0		5	1	1	0	1	1	0		3	#NULL!	#NULL!	#NULL!	#NULL!	#NULL!	#NULL!	#NULL!	#NULL!		#NULL!	2	#NULL!	#NULL!	#NULL!	#NULL!		#NULL!	0	0	0	0
2	1	4	3	2	#NULL!	#NULL!	#NULL!	#NULL!	#NULL!	#NULL!		#NULL!	0	1	0	1	0	0		2	1	0	0	1	1	0		3	#NULL!	#NULL!	#NULL!	#NULL!	#NULL!	#NULL!	#NULL!	#NULL!		#NULL!	2	#NULL!	#NULL!	#NULL!	#NULL!		#NULL!	1	0	0	1
2	2	7	1	2	#NULL!	#NULL!	#NULL!	#NULL!	#NULL!	#NULL!		#NULL!	0	0	0	0	0	1	hij moet wel beschikbaar zijn, maar de patiënt heeft zelf de keuze om deze te nemen. Ik ga niet beslissen over andermans leven.	6	1	0	0	0	1	0		4	#NULL!	#NULL!	#NULL!	#NULL!	#NULL!	#NULL!	#NULL!	#NULL!		#NULL!	2	#NULL!	#NULL!	#NULL!	#NULL!		#NULL!	0	0	0	0
2	1	4	3	2	#NULL!	#NULL!	#NULL!	#NULL!	#NULL!	#NULL!		#NULL!	1	1	0	0	1	0		5	1	0	1	1	1	0		3	#NULL!	#NULL!	#NULL!	#NULL!	#NULL!	#NULL!	#NULL!	#NULL!		#NULL!	2	#NULL!	#NULL!	#NULL!	#NULL!		#NULL!	1	1	1	0
[truncated: 52 more columns]
